# Supplementary material for: A homozygous LAMB3 frameshift variant in junctional epidermolysis bullosa-affected Bleu du Maine sheep
Source: J Appl Genet. 2025 Mar 18;66(3):709–14. doi: 10.1007/s13353-025-00957-5 (PMC12367931; doi:10.1007/s13353-025-00957-5)
Supplement: Supplementary file 2 — (16.3 KB) [file 13353_2025_957_MOESM2_ESM.xlsx]

## Sheet: Table S1
Table S1. List of whole-genome sheep sequences.
Sample ID	Sex	Breed	Coverage	Study accession	Sample accession	EB-status
OAR0534	f	Bleu de Maine	15.05	PRJEB30931	SAMEA115170408	case
OAR0535	m	Bleu de Maine	13.29	PRJEB30931	SAMEA115170409	case
37732	m	Swiss White Alpine	9.85	PRJEB30931	SAMEA5239870	control
37953	m	Swiss White Alpine	17	PRJEB30931	SAMEA5239871	control
38599	f	Swiss White Alpine	26.48	PRJEB30931	SAMEA5239874	control
38665	m	Swiss White Alpine	19.08	PRJEB30931	SAMEA5239873	control
38999	f	Swiss White Alpine	14.42	PRJEB30931	SAMEA5239872	control
39236	f	Swiss White Alpine	14.28	PRJEB30931	SAMEA5239875	control
39472	f	Swiss White Alpine	19.73	PRJEB30931	SAMEA5239876	control
39487	f	Swiss White Alpine	23.72	PRJEB30931	SAMEA5239877	control
39624	f	Swiss White Alpine	17.14	PRJEB30931	SAMEA5239878	control
40416	f	Valais Blacknose	12.99	PRJEB30931	SAMEA5239879	control
40452	m	East Friesian	16.33	PRJEB30931	SAMEA5239880	control
40544	f	Valais Blacknose	17.6	PRJEB30931	SAMEA5239881	control
40768	f	Swiss White Alpine	11.16	PRJEB30931	SAMEA5239882	control
40795	f	Swiss White Alpine	16.98	PRJEB30931	SAMEA5239883	control
41216	f	Valais Blacknose	11.11	PRJEB30931	SAMEA5239884	control
BFS016	m	Brown-Headed Meat	20.51	PRJEB30931	SAMEA5239885	control
BFS017	m	Brown-Headed Meat	32.24	PRJEB30931	SAMEA5239886	control
ERS029	f	Engadine Red	20.44	PRJEB30931	SAMEA5239887	control
ERS030	f	Engadine Red	23.38	PRJEB30931	SAMEA5239888	control
ERS032	m	Engadine Red	30.01	PRJEB30931	SAMEA5239889	control
EXS001	m	Valais Blacknose	27.07	PRJEB30931	SAMEA5239890	control
KEH006	m	Kerry Hill	10.69	PRJEB30931	SAMEA5239891	control
LEC001	m	Border Leicester	14.49	PRJEB30931	SAMEA5239892	control
LEC023	f	Border Leicester cross	12.74	PRJEB30931	SAMEA5239893	control
MER002	f	Merino	22.38	PRJEB30931	SAMEA5239894	control
OAR001	f	Istrian Pramenka	13.15	PRJEB30931	SAMEA5239895	control
OAR017	m	Istrian Pramenka	13.35	PRJEB30931	SAMEA5239896	control
OAR018	m	Istrian Pramenka	22.95	PRJEB30931	SAMEA5239897	control
OFM002	f	East Friesian	44.05	PRJEB30931	SAMEA5239898	control
OFM016	m	East Friesian	35.81	PRJEB30931	SAMEA5239899	control
OUE038	f	Ouessant	30.08	PRJEB30931	SAMEA5239900	control
OUE132	f	Ouessant	27.66	PRJEB30931	SAMEA5239901	control
SWA003	f	Swaledale	19.51	PRJEB30931	SAMEA5239902	control
SWA004	f	Swaledale	29.17	PRJEB30931	SAMEA5239903	control
SWA009	m	Swaledale	17.41	PRJEB30931	SAMEA5239904	control
SWA010	f	Swaledale	17.94	PRJEB30931	SAMEA5239905	control
SWA011	f	Swaledale	34.18	PRJEB30931	SAMEA5239906	control
VRS056	m	Valais Red	22.52	PRJEB30931	SAMEA5239907	control
VRS057	m	Valais Red	20.82	PRJEB30931	SAMEA5239908	control
VRS082	f	Valais Red	21.52	PRJEB30931	SAMEA5239909	control
VRS139	f	Valais Red	19.35	PRJEB30931	SAMEA5239910	control
VRS140	f	Valais Red	23.87	PRJEB30931	SAMEA5239911	control
VRS143	m	Valais Red	24.32	PRJEB30931	SAMEA5239912	control
WAS296	f	Swiss White Alpine	23.95	PRJEB30931	SAMEA5239913	control
WAS312	f	Swiss White Alpine	84.38	PRJEB30931	SAMEA5239914	control
WAS313	m	Swiss White Alpine	79.15	PRJEB30931	SAMEA5239915	control
WAS337	m	Texel	70.29	PRJEB30931	SAMEA5239916	control
WAS338	m	Texel	17.97	PRJEB30931	SAMEA5239917	control
WAS356	m	Swiss White Alpine	24.1	PRJEB30931	SAMEA5239919	control
WAS357	f	Swiss White Alpine	21.54	PRJEB30931	SAMEA5239920	control
OUE200	m	Ouessant	16.52	PRJEB30931	SAMEA5720679	control
OUE203	m	Ouessant	27.72	PRJEB30931	SAMEA5720680	control
DOP069	m	Dorper	15.02	PRJEB30931	SAMEA5720681	control
DOP079	m	Dorper	19.07	PRJEB30931	SAMEA5720682	control
DOP131	m	White Dorper	19.24	PRJEB30931	SAMEA5720683	control
SAM025	m	Saaser Mutte	19.66	PRJEB30931	SAMEA5720684	control
SMS025	m	Swiss Mirror Sheep	18.2	PRJEB30931	SAMEA5720685	control
OAR0325	m	Kamerun	18.36	PRJEB30931	SAMEA6531504	control
OAR0326	f	Kamerun	20.02	PRJEB30931	SAMEA6531505	control
OAR0327	m	Kamerun	25.85	PRJEB30931	SAMEA6531506	control
DOP140	m	Dorper	19.26	PRJEB30931	SAMEA6531507	control
DOP141	m	Dorper	26.8	PRJEB30931	SAMEA6531508	control
DOP142	m	Dorper	27.06	PRJEB30931	SAMEA6531509	control
DOP143	m	Dorper	28.84	PRJEB30931	SAMEA6531510	control
DOP144	m	Dorper	20.62	PRJEB30931	SAMEA6531511	control
DOP145	m	Dorper	27.04	PRJEB30931	SAMEA6531512	control
ENA0001	f	Rambouillet	46.33	PRJNA414087	SAMEA104495026	control
ENA0002	m	Soay	14.56	PRJNA338741	SAMN05567808	control
ENA0003	m	Marco Polo Sheep	40.55	PRJNA391748	SAMN07274464	control
ENA0004	m	Marco Polo Sheep	34.86	PRJNA391748	SAMN07274464	control
ENA0005	m	Marco Polo Sheep	37.99	PRJNA391748	SAMN07274464	control
ENA0006	m	Mouflon	32.72	PRJNA385882	SAMN06909321	control
ENA0007	m	Mouflon	36.38	PRJNA385882	SAMN06909321	control
ENA0008	m	Mouflon	26.57	PRJNA385882	SAMN06909321	control
ENA0010	m	Mouflon	22.23	PRJNA385882	SAMN06909321	control
OAR0331	m	Zwartbles	23.3	PRJEB30931	SAMEA6531513	control
OAR0332	f	Zwartbles	16.15	PRJEB30931	SAMEA6531514	control
LEC011	f	Swedish crossbreed	10.06	PRJEB30931	SAMEA6531515	control
LEC014	m	crossbreed	13.54	PRJEB30931	SAMEA6531516	control
DOP146	m	Dorper	20.59	PRJEB30931	SAMEA7025131	control
DOP150	m	Dorper	22.85	PRJEB30931	SAMEA7025132	control
OAR342	m	North Country Cheviot	27.98	PRJEB30931	SAMEA8492257	control
OAR343	m	North Country Cheviot	20.7	PRJEB30931	SAMEA8492258	control
OAR344	f	North Country Cheviot	19.63	PRJEB30931	SAMEA8492259	control
OAR345	f	North Country Cheviot	19.91	PRJEB30931	SAMEA8492260	control
OAR382	m	Swaledale	15.74	PRJEB30931	SAMEA8492261	control
OAR409	f	Swaledale	22.66	PRJEB30931	SAMEA8492262	control
OAR0450	m	German Grey Heath	17.44	PRJEB30931	SAMEA13057661	control
OAR0451	f	German Grey Heath	22.9	PRJEB30931	SAMEA13057662	control
OAR0452	f	German Grey Heath	17.77	PRJEB30931	SAMEA13057663	control
OAR0453	m	German Grey Heath	20.14	PRJEB30931	SAMEA13057664	control
OAR0454	m	Scottish blackface	18.59	PRJEB30931	SAMEA13057665	control
OAR0455	m	Scottish blackface	18.51	PRJEB30931	SAMEA13057666	control
OAR0462	m	Scottish blackface	18.33	PRJEB30931	SAMEA13057667	control
OAR0464	m	Scottish blackface	17.93	PRJEB30931	SAMEA13057668	control
OAR0465	m	Swaledale	16.53	PRJEB30931	SAMEA13057669	control
OAR0466	f	Swaledale	20.17	PRJEB30931	SAMEA13057670	control
OAR0468	m	Swaledale	18.22	PRJEB30931	SAMEA13057671	control
OAR0473	m	Swaledale	19.55	PRJEB30931	SAMEA13057672	control
OAR0476	m	Jacob sheep	17.91	PRJEB30931	SAMEA111532044	control
OAR0478	m	crossbreed	20.42	PRJEB30931	SAMEA111532045	control
OAR0482	f	crossbreed	16.01	PRJEB30931	SAMEA111532046	control
OAR0485	m	Charolais	16.15	PRJEB30931	SAMEA111532047	control
20201032	f	German Grey Heath	33.33	PRJEB30931	SAMEA112775185	control
OAR0489	m	Coburg Fox	14.86	PRJEB30931	SAMEA112775186	control
OAR0490	m	Coburg Fox	15.03	PRJEB30931	SAMEA112775187	control
OAR0496	f	crossbreed	31.49	PRJEB30931	SAMEA112775188	control
OAR0497	f	crossbreed	23.88	PRJEB30931	SAMEA112775189	control
OAR0498	m	crossbreed	24.53	PRJEB30931	SAMEA112775190	control
OAR0509	m	Charolais	24.51	PRJEB30931	SAMEA112775191	control
OAR0512	f	Swaledale	20.87	PRJEB30931	SAMEA112775192	control
OAR0521	m	Swaledale	27.04	PRJEB30931	SAMEA112775193	control
OAR0527	f	Swaledale	20.66	PRJEB30931	SAMEA112775194	control
OAR0528	m	Swaledale	25.75	PRJEB30931	SAMEA112775195	control
OAR0531	m	Swaledale	16.7	PRJEB30931	SAMEA112775196	control
OAR0533	f	Swaledale	18.78	PRJEB30931	SAMEA112775197	control
