# Supplementary material for: A homozygous LAMB3 frameshift variant in junctional epidermolysis bullosa-affected Bleu du Maine sheep
Source: J Appl Genet. 2025 Mar 18;66(3):709–14. doi: 10.1007/s13353-025-00957-5 (PMC12367931; doi:10.1007/s13353-025-00957-5)
Supplement: Supplementary file 3 — (222 KB) [file 13353_2025_957_MOESM3_ESM.xlsx]

## Sheet: Table S2
Table S2. Shared homozygous variants observed in the two sequenced EB-affected Bleu de Maine lambs and absent from 116 unrelated control sheep.
Chromosome	Position	Reference allele	Variant allele	Predicted effect	Impact	Gene	NCBI gene ID	NCBI transcript ID	HGVS_C	HGVS_P	Allele frequency in the global control cohort	MutPred suite prediction score (affected molecular mechanisms of pathogenicity)	PredictSNP prediction (expected accuracy)
12	73166196	AG	A	frameshift_variant	HIGH	LAMB3	101105176	XM_042229255.1	c.3051delG	p.Val1018fs	0	0.42499 (Iron binding: p=0.0060344; Signal helix: p=0.034932; Signal cleavage: p=0.037541; Catalytic site: p=0.049508)	N/A
11	8735745	G	A	missense_variant	MODERATE	LOC114116932	114116932	XM_042255269.1	c.541G>A	p.Ala181Thr	0	0.084	neutral (83%)
12	60228133	G	C	missense_variant	MODERATE	LOC121816084	121816084	XM_042229420.1	c.545G>C	p.Gly182Ala	0	0.048	neutral (83%)
12	60228162	A	G	missense_variant	MODERATE	LOC121816084	121816084	XM_042229420.1	c.574A>G	p.Thr192Ala	0	0.033	neutral (83%)
12	60228186	T	G	missense_variant	MODERATE	LOC121816084	121816084	XM_042229420.1	c.598T>G	p.Ser200Ala	0	0.027	neutral (83%)
12	78443399	G	C	missense_variant	MODERATE	LOC121816068	121816068	XM_042229314.1	c.102G>C	p.Arg34Ser	0	0.249	neutral (74%)
13	62049893	A	G	missense_variant	MODERATE	BPIFB4	101107375	XM_027976446.1	c.1339A>G	p.Ile447Val	0.005353	0.086	neutral (83%)
15	11774693	C	G	missense_variant	MODERATE	LOC114118360	114118360	XM_042232853.1	c.503G>C	p.Ser168Thr	0	0.256	neutral (74%)
15	47990691	C	G	missense_variant	MODERATE	LOC100134870	100134870	NM_001113425.2	c.62C>G	p.Ala21Gly	0	0.184	neutral (83%)
16	30806894	T	G	missense_variant	MODERATE	LOC101104787	101104787	XM_012098825.4	c.636T>G	p.Ile212Met	0	0.143	neutral (83%)
18	67802444	A	C	missense_variant	MODERATE	LOC114109364	114109364	XM_027957928.2	c.161T>G	p.Leu54Arg	0	0.188	neutral (83%)
2	156900449	C	T	missense_variant	MODERATE	ARL6IP6	101116126	XM_004004691.5	c.430G>A	p.Asp144Asn	0.002671	0.494	neutral (60%)
20	27013447	A	C	missense_variant	MODERATE	LOC101105609	101105609	XM_042237446.1	c.366A>C	p.Glu122Asp	0	0.133	neutral (83%)
20	27013448	G	C	missense_variant	MODERATE	LOC101105609	101105609	XM_042237446.1	c.367G>C	p.Val123Leu	0	0.171	neutral (83%)
20	27013503	G	A	missense_variant	MODERATE	LOC101105609	101105609	XM_042237446.1	c.422G>A	p.Arg141Lys	0	0.199	neutral (83%)
21	6053613	A	T	missense_variant	MODERATE	LOC114110050	114110050	XM_042237713.1	c.421A>T	p.Ile141Phe	0	0.259	neutral (83%)
22	36519395	A	G	missense_variant	MODERATE	LOC101120372	101120372	XM_027960336.1	c.562A>G	p.Ile188Val	0	0.282	neutral (60%)
24	20199966	C	G	missense_variant	MODERATE	LOC114110581	114110581	XM_027961471.2	c.765G>C	p.Glu255Asp	0	0.265	neutral (83%)
24	20200316	T	C	missense_variant	MODERATE	LOC114110581	114110581	XM_027961471.2	c.415A>G	p.Asn139Asp	0	0.15	neutral (83%)
3	97281474	G	A	missense_variant	MODERATE	GPR45	101123617	XM_027965795.2	c.1021C>T	p.Pro341Ser	0	0.411	deleterious (65%)
5	73457298	A	C	missense_variant	MODERATE	LOC114114906	114114906	XM_027970479.2	c.696T>G	p.Asp232Glu	0	0.202	neutral (83%)
8	88355843	G	A	missense_variant	MODERATE	LOC114116170	114116170	XM_042253704.1	c.295G>A	p.Ala99Thr	0	0.081	neutral (83%)
9	85043760	G	A	missense_variant	MODERATE	LOC101108057	101108057	XM_027973235.2	c.322G>A	p.Asp108Asn	0	0.295	neutral (83%)
9	85043769	G	A	missense_variant	MODERATE	LOC101108057	101108057	XM_027973235.2	c.331G>A	p.Val111Met	0	0.181	neutral (83%)
9	85043784	A	G	missense_variant	MODERATE	LOC101108057	101108057	XM_027973235.2	c.346A>G	p.Ile116Val	0	0.103	neutral (83%)
1	14728688	A	G	synonymous_variant	LOW	LOC105603393	105603393	XM_027968335.2	c.156A>G	p.Lys52Lys	0.182
1	14728703	A	T	synonymous_variant	LOW	LOC105603393	105603393	XM_027968335.2	c.171A>T	p.Ala57Ala	0
1	14728745	G	A	synonymous_variant	LOW	LOC105603393	105603393	XM_027968335.2	c.213G>A	p.Glu71Glu	0
1	14728814	G	A	synonymous_variant	LOW	LOC105603393	105603393	XM_027968335.2	c.282G>A	p.Leu94Leu	0
1	14728868	T	C	synonymous_variant	LOW	LOC105603393	105603393	XM_027968335.2	c.336T>C	p.Asp112Asp	0
1	14728880	T	A	synonymous_variant	LOW	LOC105603393	105603393	XM_027968335.2	c.348T>A	p.Gly116Gly	0
1	14728940	A	G	synonymous_variant	LOW	LOC105603393	105603393	XM_027968335.2	c.408A>G	p.Leu136Leu	0
1	14728946	C	T	synonymous_variant	LOW	LOC105603393	105603393	XM_027968335.2	c.414C>T	p.Phe138Phe	0
1	147829003	C	T	synonymous_variant	LOW	LOC114118232	114118232	XM_042230349.1	c.1137G>A	p.Glu379Glu	0
1	147829042	G	A	synonymous_variant	LOW	LOC114118232	114118232	XM_042230349.1	c.1098C>T	p.Phe366Phe	0
1	147829045	A	C	synonymous_variant	LOW	LOC114118232	114118232	XM_042230349.1	c.1095T>G	p.Arg365Arg	0
1	147829054	A	T	synonymous_variant	LOW	LOC114118232	114118232	XM_042230349.1	c.1086T>A	p.Arg362Arg	0
1	147829060	A	G	synonymous_variant	LOW	LOC114118232	114118232	XM_042230349.1	c.1080T>C	p.Ile360Ile	0
1	147829084	A	G	synonymous_variant	LOW	LOC114118232	114118232	XM_042230349.1	c.1056T>C	p.Asn352Asn	0
1	147829087	A	G	synonymous_variant	LOW	LOC114118232	114118232	XM_042230349.1	c.1053T>C	p.Thr351Thr	0
1	147829093	G	A	synonymous_variant	LOW	LOC114118232	114118232	XM_042230349.1	c.1047C>T	p.Leu349Leu	0
1	147829120	T	C	synonymous_variant	LOW	LOC114118232	114118232	XM_042230349.1	c.1020A>G	p.Gln340Gln	0
1	147829126	T	C	synonymous_variant	LOW	LOC114118232	114118232	XM_042230349.1	c.1014A>G	p.Val338Val	0
1	147829147	T	C	synonymous_variant	LOW	LOC114118232	114118232	XM_042230349.1	c.993A>G	p.Leu331Leu	0
1	147829282	A	G	synonymous_variant	LOW	LOC114118232	114118232	XM_042230349.1	c.858T>C	p.Asp286Asp	0
1	147829324	A	G	synonymous_variant	LOW	LOC114118232	114118232	XM_042230349.1	c.816T>C	p.Ile272Ile	0
1	147829399	A	G	synonymous_variant	LOW	LOC114118232	114118232	XM_042230349.1	c.741T>C	p.Arg247Arg	0
1	147829414	T	G	synonymous_variant	LOW	LOC114118232	114118232	XM_042230349.1	c.726A>C	p.Thr242Thr	0
1	147829441	T	C	synonymous_variant	LOW	LOC114118232	114118232	XM_042230349.1	c.699A>G	p.Arg233Arg	0
1	147829443	T	G	synonymous_variant	LOW	LOC114118232	114118232	XM_042230349.1	c.697A>C	p.Arg233Arg	0
1	147829513	C	T	synonymous_variant	LOW	LOC114118232	114118232	XM_042230349.1	c.627G>A	p.Val209Val	0
1	147829624	A	G	synonymous_variant	LOW	LOC114118232	114118232	XM_042230349.1	c.516T>C	p.Ser172Ser	0
1	147829629	A	G	synonymous_variant	LOW	LOC114118232	114118232	XM_042230349.1	c.511T>C	p.Leu171Leu	0
1	147829651	G	A	synonymous_variant	LOW	LOC114118232	114118232	XM_042230349.1	c.489C>T	p.Phe163Phe	0
1	147829663	T	A	synonymous_variant	LOW	LOC114118232	114118232	XM_042230349.1	c.477A>T	p.Pro159Pro	0
1	147829687	G	A	synonymous_variant	LOW	LOC114118232	114118232	XM_042230349.1	c.453C>T	p.Ala151Ala	0
1	147829720	T	C	synonymous_variant	LOW	LOC114118232	114118232	XM_042230349.1	c.420A>G	p.Val140Val	0
1	147829765	A	G	synonymous_variant	LOW	LOC114118232	114118232	XM_042230349.1	c.375T>C	p.Asp125Asp	0
1	147829774	G	T	synonymous_variant	LOW	LOC114118232	114118232	XM_042230349.1	c.366C>A	p.Ala122Ala	0
1	147829783	T	C	synonymous_variant	LOW	LOC114118232	114118232	XM_042230349.1	c.357A>G	p.Val119Val	0
1	147829801	G	A	synonymous_variant	LOW	LOC114118232	114118232	XM_042230349.1	c.339C>T	p.Ala113Ala	0
1	147829807	C	T	synonymous_variant	LOW	LOC114118232	114118232	XM_042230349.1	c.333G>A	p.Glu111Glu	0
1	147829812	T	G	synonymous_variant	LOW	LOC114118232	114118232	XM_042230349.1	c.328A>C	p.Arg110Arg	0
1	147829864	T	C	synonymous_variant	LOW	LOC114118232	114118232	XM_042230349.1	c.276A>G	p.Gln92Gln	0
1	147830014	T	G	synonymous_variant	LOW	LOC114118232	114118232	XM_042230349.1	c.126A>C	p.Ser42Ser	0
1	147830047	G	A	synonymous_variant	LOW	LOC114118232	114118232	XM_042230349.1	c.93C>T	p.Val31Val	0
1	147830086	T	C	synonymous_variant	LOW	LOC114118232	114118232	XM_042230349.1	c.54A>G	p.Glu18Glu	0
1	159571611	C	T	synonymous_variant	LOW	LOC114118278	114118278	XM_027979037.2	c.570G>A	p.Glu190Glu	0
1	247377977	G	A	synonymous_variant	LOW	LOC101110546	101110546	XM_012100887.4	c.189C>T	p.Tyr63Tyr	0
10	68448844	C	A	synonymous_variant	LOW	LOC121820456	121820456	XM_042254981.1	c.112C>A	p.Arg38Arg	0
10	68448846	G	A	synonymous_variant	LOW	LOC121820456	121820456	XM_042254981.1	c.114G>A	p.Arg38Arg	0
10	68449023	T	C	synonymous_variant	LOW	LOC121820456	121820456	XM_042254981.1	c.291T>C	p.Gly97Gly	0
10	68449050	C	T	synonymous_variant	LOW	LOC121820456	121820456	XM_042254981.1	c.318C>T	p.Leu106Leu	0
11	61068450	A	T	splice_region_variant&intron_variant	LOW	AMZ2	101116329	XM_027973985.2	c.458-8T>A	#	0
11	8735720	A	G	synonymous_variant	LOW	LOC114116932	114116932	XM_042255269.1	c.516A>G	p.Gly172Gly	0
11	8735771	T	C	synonymous_variant	LOW	LOC114116932	114116932	XM_042255269.1	c.567T>C	p.Tyr189Tyr	0
11	8735780	G	A	synonymous_variant	LOW	LOC114116932	114116932	XM_042255269.1	c.576G>A	p.Thr192Thr	0
12	60227608	A	G	synonymous_variant	LOW	LOC121816084	121816084	XM_042229420.1	c.21A>G	p.Val7Val	0
12	60227809	G	A	synonymous_variant	LOW	LOC121816084	121816084	XM_042229420.1	c.222G>A	p.Arg74Arg	0
12	60227917	C	T	synonymous_variant	LOW	LOC121816084	121816084	XM_042229420.1	c.330C>T	p.Tyr110Tyr	0
12	60228158	T	A	synonymous_variant	LOW	LOC121816084	121816084	XM_042229420.1	c.570T>A	p.Pro190Pro	0
12	61800268	A	G	synonymous_variant	LOW	LOC114117249	114117249	XM_042229158.1	c.552T>C	p.Asn184Asn	0
12	78443397	A	C	synonymous_variant	LOW	LOC121816068	121816068	XM_042229314.1	c.100A>C	p.Arg34Arg	0
12	78443402	T	C	synonymous_variant	LOW	LOC121816068	121816068	XM_042229314.1	c.105T>C	p.Ile35Ile	0
12	78443405	T	G	synonymous_variant	LOW	LOC121816068	121816068	XM_042229314.1	c.108T>G	p.Ala36Ala	0
12	78443417	A	C	synonymous_variant	LOW	LOC121816068	121816068	XM_042229314.1	c.120A>C	p.Ile40Ile	0
12	78443423	G	A	synonymous_variant	LOW	LOC121816068	121816068	XM_042229314.1	c.126G>A	p.Lys42Lys	0
12	78443882	T	C	synonymous_variant	LOW	LOC121816068	121816068	XM_042229314.1	c.585T>C	p.Ile195Ile	0
12	78443897	T	C	synonymous_variant	LOW	LOC121816068	121816068	XM_042229314.1	c.600T>C	p.Ile200Ile	0
12	78443912	T	C	synonymous_variant	LOW	LOC121816068	121816068	XM_042229314.1	c.615T>C	p.Ser205Ser	0
12	78443939	C	G	synonymous_variant	LOW	LOC121816068	121816068	XM_042229314.1	c.642C>G	p.Arg214Arg	0
12	78444068	A	G	synonymous_variant	LOW	LOC121816068	121816068	XM_042229314.1	c.771A>G	p.Leu257Leu	0
12	78444074	A	C	synonymous_variant	LOW	LOC121816068	121816068	XM_042229314.1	c.777A>C	p.Ile259Ile	0
12	78444077	C	T	synonymous_variant	LOW	LOC121816068	121816068	XM_042229314.1	c.780C>T	p.Pro260Pro	0
13	314828	T	C	synonymous_variant	LOW	LOC114117536	114117536	XM_042230378.1	c.1005A>G	p.Val335Val	0
13	314840	A	G	synonymous_variant	LOW	LOC114117536	114117536	XM_042230378.1	c.993T>C	p.Ser331Ser	0
13	314866	G	T	synonymous_variant	LOW	LOC114117536	114117536	XM_042230378.1	c.967C>A	p.Arg323Arg	0
13	62053854	G	A	splice_region_variant&synonymous_variant	LOW	BPIFB4	101107375	XM_027976446.1	c.1416G>A	p.Val472Val	0.005411
15	11774638	C	A	synonymous_variant	LOW	LOC114118360	114118360	XM_042232853.1	c.558G>T	p.Val186Val	0
15	51460474	T	C	synonymous_variant	LOW	LOC105601843	105601843	XM_027979571.2	c.147T>C	p.Pro49Pro	0
15	51460543	T	C	synonymous_variant	LOW	LOC105601843	105601843	XM_027979571.2	c.216T>C	p.Phe72Phe	0
15	51460561	T	C	synonymous_variant	LOW	LOC105601843	105601843	XM_027979571.2	c.234T>C	p.Gly78Gly	0
15	51460570	A	C	synonymous_variant	LOW	LOC105601843	105601843	XM_027979571.2	c.243A>C	p.Ile81Ile	0
15	51460576	T	C	synonymous_variant	LOW	LOC105601843	105601843	XM_027979571.2	c.249T>C	p.Ala83Ala	0
15	51460588	T	C	synonymous_variant	LOW	LOC105601843	105601843	XM_027979571.2	c.261T>C	p.Ile87Ile	0
15	51460600	C	T	synonymous_variant	LOW	LOC105601843	105601843	XM_027979571.2	c.273C>T	p.Asp91Asp	0
15	51460609	A	G	synonymous_variant	LOW	LOC105601843	105601843	XM_027979571.2	c.282A>G	p.Ser94Ser	0
15	51460666	G	A	synonymous_variant	LOW	LOC105601843	105601843	XM_027979571.2	c.339G>A	p.Glu113Glu	0
15	51460675	A	C	synonymous_variant	LOW	LOC105601843	105601843	XM_027979571.2	c.348A>C	p.Pro116Pro	0
15	51460714	A	G	synonymous_variant	LOW	LOC105601843	105601843	XM_027979571.2	c.387A>G	p.Arg129Arg	0
15	51460717	G	A	synonymous_variant	LOW	LOC105601843	105601843	XM_027979571.2	c.390G>A	p.Lys130Lys	0
15	51460720	T	G	synonymous_variant	LOW	LOC105601843	105601843	XM_027979571.2	c.393T>G	p.Val131Val	0
15	51460729	G	A	synonymous_variant	LOW	LOC105601843	105601843	XM_027979571.2	c.402G>A	p.Lys134Lys	0
15	51788681	T	C	synonymous_variant	LOW	LOC101108352	101108352	XM_042232615.1	c.141T>C	p.Val47Val	0
15	51788729	T	C	synonymous_variant	LOW	LOC101108352	101108352	XM_042232615.1	c.189T>C	p.Asn63Asn	0
15	51788738	A	G	synonymous_variant	LOW	LOC101108352	101108352	XM_042232615.1	c.198A>G	p.Glu66Glu	0
15	51788753	C	T	synonymous_variant	LOW	LOC101108352	101108352	XM_042232615.1	c.213C>T	p.Val71Val	0
15	51789017	C	A	synonymous_variant	LOW	LOC101108352	101108352	XM_042232615.1	c.477C>A	p.Ala159Ala	0
15	51789029	G	A	synonymous_variant	LOW	LOC101108352	101108352	XM_042232615.1	c.489G>A	p.Lys163Lys	0
15	51789104	C	T	synonymous_variant	LOW	LOC101108352	101108352	XM_042232615.1	c.564C>T	p.Gly188Gly	0
15	51789218	A	T	synonymous_variant	LOW	LOC101108352	101108352	XM_042232615.1	c.678A>T	p.Gly226Gly	0
15	51789263	G	A	synonymous_variant	LOW	LOC101108352	101108352	XM_042232615.1	c.723G>A	p.Gln241Gln	0
15	51789278	G	A	synonymous_variant	LOW	LOC101108352	101108352	XM_042232615.1	c.738G>A	p.Thr246Thr	0.012
15	51789359	A	G	synonymous_variant	LOW	LOC101108352	101108352	XM_042232615.1	c.819A>G	p.Arg273Arg	0
16	30806864	A	G	synonymous_variant	LOW	LOC101104787	101104787	XM_012098825.4	c.606A>G	p.Gln202Gln	0
16	30806885	T	C	synonymous_variant	LOW	LOC101104787	101104787	XM_012098825.4	c.627T>C	p.Arg209Arg	0
16	30806891	G	A	synonymous_variant	LOW	LOC101104787	101104787	XM_012098825.4	c.633G>A	p.Leu211Leu	0
18	21582159	C	T	synonymous_variant	LOW	LOC114109004	114109004	XM_042235696.1	c.1743C>T	p.Ile581Ile	0
18	21582168	C	T	synonymous_variant	LOW	LOC114109004	114109004	XM_042235696.1	c.1752C>T	p.Phe584Phe	0
18	21582174	C	T	synonymous_variant	LOW	LOC114109004	114109004	XM_042235696.1	c.1758C>T	p.Asp586Asp	0
18	21582189	C	T	synonymous_variant	LOW	LOC114109004	114109004	XM_042235696.1	c.1773C>T	p.Arg591Arg	0
18	21582198	G	A	synonymous_variant	LOW	LOC114109004	114109004	XM_042235696.1	c.1782G>A	p.Val594Val	0
18	21582228	C	T	synonymous_variant	LOW	LOC114109004	114109004	XM_042235696.1	c.1812C>T	p.His604His	0
18	21582315	A	G	synonymous_variant	LOW	LOC114109004	114109004	XM_042235696.1	c.1899A>G	p.Leu633Leu	0
18	21582342	T	C	synonymous_variant	LOW	LOC114109004	114109004	XM_042235696.1	c.1926T>C	p.Phe642Phe	0
18	21582387	A	C	synonymous_variant	LOW	LOC114109004	114109004	XM_042235696.1	c.1971A>C	p.Ala657Ala	0
18	21582420	G	T	synonymous_variant	LOW	LOC114109004	114109004	XM_042235696.1	c.2004G>T	p.Thr668Thr	0
18	21582441	G	A	synonymous_variant	LOW	LOC114109004	114109004	XM_042235696.1	c.2025G>A	p.Glu675Glu	0
18	21582450	C	T	synonymous_variant	LOW	LOC114109004	114109004	XM_042235696.1	c.2034C>T	p.Ser678Ser	0
18	21582462	G	C	synonymous_variant	LOW	LOC114109004	114109004	XM_042235696.1	c.2046G>C	p.Pro682Pro	0
18	21582480	C	T	synonymous_variant	LOW	LOC114109004	114109004	XM_042235696.1	c.2064C>T	p.Phe688Phe	0
18	21582483	T	A	synonymous_variant	LOW	LOC114109004	114109004	XM_042235696.1	c.2067T>A	p.Ala689Ala	0
18	21582486	C	T	synonymous_variant	LOW	LOC114109004	114109004	XM_042235696.1	c.2070C>T	p.Asp690Asp	0
18	21582588	C	T	synonymous_variant	LOW	LOC114109004	114109004	XM_042235696.1	c.2172C>T	p.Asn724Asn	0
18	21582633	C	T	synonymous_variant	LOW	LOC114109004	114109004	XM_042235696.1	c.2217C>T	p.Tyr739Tyr	0
18	21582651	C	T	synonymous_variant	LOW	LOC114109004	114109004	XM_042235696.1	c.2235C>T	p.Asp745Asp	0
18	67802386	C	T	synonymous_variant	LOW	LOC114109364	114109364	XM_027957928.2	c.219G>A	p.Arg73Arg	0
18	67802554	C	G	synonymous_variant	LOW	LOC114109364	114109364	XM_027957928.2	c.51G>C	p.Pro17Pro	0
19	16690290	G	A	splice_region_variant&intron_variant	LOW	VHL	101122897	XM_027958083.2	c.388+7C>T	#	0
19	16867404	T	C	synonymous_variant	LOW	LOC101103096	101103096	XM_042236558.1	c.1860A>G	p.Gln620Gln	0
19	36071611	G	T	synonymous_variant	LOW	MAGI1	101118390	XM_015102112.3	c.1401G>T	p.Leu467Leu	0
19	43273172	G	A	splice_region_variant&intron_variant	LOW	FLNB	101123330	XM_004018362.5	c.5392+7C>T	#	0.0027
19	6858460	G	T	synonymous_variant	LOW	LOC114109375	114109375	XM_042235775.1	c.774G>T	p.Leu258Leu	0
2	188355072	A	C	synonymous_variant	LOW	LOC101109675	101109675	XM_042244001.1	c.90A>C	p.Ile30Ile	0
2	234624947	T	C	synonymous_variant	LOW	LOC114112903	114112903	XM_027963989.2	c.69A>G	p.Val23Val	0
2	234624959	C	T	synonymous_variant	LOW	LOC114112903	114112903	XM_027963989.2	c.57G>A	p.Gln19Gln	0
2	234624962	A	G	synonymous_variant	LOW	LOC114112903	114112903	XM_027963989.2	c.54T>C	p.His18His	0
20	25726513	T	C	synonymous_variant	LOW	LOC101121379	101121379	XM_042237483.1	c.150T>C	p.Ser50Ser	0
20	25726528	C	T	synonymous_variant	LOW	LOC101121379	101121379	XM_042237483.1	c.165C>T	p.Tyr55Tyr	0
20	25726531	T	C	synonymous_variant	LOW	LOC101121379	101121379	XM_042237483.1	c.168T>C	p.Leu56Leu	0
20	25726537	T	C	synonymous_variant	LOW	LOC101121379	101121379	XM_042237483.1	c.174T>C	p.Ser58Ser	0
20	25726546	C	T	synonymous_variant	LOW	LOC101121379	101121379	XM_042237483.1	c.183C>T	p.Ile61Ile	0
20	25726552	G	A	synonymous_variant	LOW	LOC101121379	101121379	XM_042237483.1	c.189G>A	p.Glu63Glu	0
20	25726555	T	A	synonymous_variant	LOW	LOC101121379	101121379	XM_042237483.1	c.192T>A	p.Ser64Ser	0
20	25726561	T	C	synonymous_variant	LOW	LOC101121379	101121379	XM_042237483.1	c.198T>C	p.Ile66Ile	0
20	25726567	C	T	synonymous_variant	LOW	LOC101121379	101121379	XM_042237483.1	c.204C>T	p.Asp68Asp	0
20	25726570	T	C	synonymous_variant	LOW	LOC101121379	101121379	XM_042237483.1	c.207T>C	p.Phe69Phe	0
20	25726579	A	G	synonymous_variant	LOW	LOC101121379	101121379	XM_042237483.1	c.216A>G	p.Gly72Gly	0
20	25726582	A	C	synonymous_variant	LOW	LOC101121379	101121379	XM_042237483.1	c.219A>C	p.Ala73Ala	0
20	25726585	C	T	synonymous_variant	LOW	LOC101121379	101121379	XM_042237483.1	c.222C>T	p.Ser74Ser	0
20	25726615	T	A	synonymous_variant	LOW	LOC101121379	101121379	XM_042237483.1	c.252T>A	p.Pro84Pro	0
20	25726621	A	G	synonymous_variant	LOW	LOC101121379	101121379	XM_042237483.1	c.258A>G	p.Gln86Gln	0
20	25726780	A	C	synonymous_variant	LOW	LOC101121379	101121379	XM_042237483.1	c.417A>C	p.Arg139Arg	0
20	25726822	T	C	synonymous_variant	LOW	LOC101121379	101121379	XM_042237483.1	c.459T>C	p.Val153Val	0
20	25726942	C	T	synonymous_variant	LOW	LOC101121379	101121379	XM_042237483.1	c.579C>T	p.Asp193Asp	0
20	25726954	T	C	synonymous_variant	LOW	LOC101121379	101121379	XM_042237483.1	c.591T>C	p.Thr197Thr	0
20	25727002	T	C	synonymous_variant	LOW	LOC101121379	101121379	XM_042237483.1	c.639T>C	p.Thr213Thr	0
20	25727041	T	C	synonymous_variant	LOW	LOC101121379	101121379	XM_042237483.1	c.678T>C	p.Pro226Pro	0
20	26593421	G	C	synonymous_variant	LOW	LOC121815981	121815981	XM_042236765.1	c.1311C>G	p.Gly437Gly	0
20	26593424	C	G	synonymous_variant	LOW	LOC121815981	121815981	XM_042236765.1	c.1308G>C	p.Pro436Pro	0
20	26593427	C	T	synonymous_variant	LOW	LOC121815981	121815981	XM_042236765.1	c.1305G>A	p.Gln435Gln	0
20	26593436	C	G	synonymous_variant	LOW	LOC121815981	121815981	XM_042236765.1	c.1296G>C	p.Ser432Ser	0
20	27013465	T	C	synonymous_variant	LOW	LOC101105609	101105609	XM_042237446.1	c.384T>C	p.Arg128Arg	0
20	27013504	A	G	synonymous_variant	LOW	LOC101105609	101105609	XM_042237446.1	c.423A>G	p.Arg141Arg	0
21	15505341	G	A	synonymous_variant	LOW	LOC101120326	101120326	XM_027959486.2	c.963C>T	p.Gly321Gly	0
21	15505362	G	A	synonymous_variant	LOW	LOC101120326	101120326	XM_027959486.2	c.942C>T	p.Ala314Ala	0
21	35489515	T	C	synonymous_variant	LOW	LOC114110058	114110058	XM_027959622.2	c.486A>G	p.Gln162Gln	0
21	35489545	C	T	synonymous_variant	LOW	LOC114110058	114110058	XM_027959622.2	c.456G>A	p.Glu152Glu	0
21	35489557	G	C	synonymous_variant	LOW	LOC114110058	114110058	XM_027959622.2	c.444C>G	p.Leu148Leu	0
21	35489560	A	G	synonymous_variant	LOW	LOC114110058	114110058	XM_027959622.2	c.441T>C	p.Phe147Phe	0
21	35489584	G	A	synonymous_variant	LOW	LOC114110058	114110058	XM_027959622.2	c.417C>T	p.Ser139Ser	0
21	35489623	G	A	synonymous_variant	LOW	LOC114110058	114110058	XM_027959622.2	c.378C>T	p.Asn126Asn	0
21	35489632	G	C	synonymous_variant	LOW	LOC114110058	114110058	XM_027959622.2	c.369C>G	p.Val123Val	0
21	35489653	T	C	synonymous_variant	LOW	LOC114110058	114110058	XM_027959622.2	c.348A>G	p.Gly116Gly	0
21	35489659	C	T	synonymous_variant	LOW	LOC114110058	114110058	XM_027959622.2	c.342G>A	p.Gly114Gly	0
21	35489686	T	C	synonymous_variant	LOW	LOC114110058	114110058	XM_027959622.2	c.315A>G	p.Val105Val	0
21	35489731	A	G	synonymous_variant	LOW	LOC114110058	114110058	XM_027959622.2	c.270T>C	p.Ser90Ser	0
21	35489902	G	A	synonymous_variant	LOW	LOC114110058	114110058	XM_027959622.2	c.99C>T	p.Asp33Asp	0
21	6054183	C	T	synonymous_variant	LOW	LOC114110050	114110050	XM_042237713.1	c.991C>T	p.Leu331Leu	0
24	20199858	A	G	synonymous_variant	LOW	LOC114110581	114110581	XM_027961471.2	c.873T>C	p.Ser291Ser	0
24	20200035	G	A	synonymous_variant	LOW	LOC114110581	114110581	XM_027961471.2	c.696C>T	p.Arg232Arg	0
24	20200089	G	A	synonymous_variant	LOW	LOC114110581	114110581	XM_027961471.2	c.642C>T	p.Ala214Ala	0
24	20200200	G	A	synonymous_variant	LOW	LOC114110581	114110581	XM_027961471.2	c.531C>T	p.His177His	0
24	20200215	A	G	synonymous_variant	LOW	LOC114110581	114110581	XM_027961471.2	c.516T>C	p.Leu172Leu	0
24	20200353	A	G	synonymous_variant	LOW	LOC114110581	114110581	XM_027961471.2	c.378T>C	p.Ala126Ala	0
24	20200368	T	G	synonymous_variant	LOW	LOC114110581	114110581	XM_027961471.2	c.363A>C	p.Ala121Ala	0
24	20200403	G	A	synonymous_variant	LOW	LOC114110581	114110581	XM_027961471.2	c.328C>T	p.Leu110Leu	0.055
24	20200491	A	G	synonymous_variant	LOW	LOC114110581	114110581	XM_027961471.2	c.240T>C	p.Pro80Pro	0
24	37169257	A	G	5_prime_UTR_premature_start_codon_gain_variant	LOW	LOC121817857	121817857	XM_042240273.1	c.-31A>G	#	0
24	37169323	C	T	synonymous_variant	LOW	LOC121817857	121817857	XM_042240273.1	c.36C>T	p.His12His	0
24	37169386	C	T	synonymous_variant	LOW	LOC121817857	121817857	XM_042240273.1	c.99C>T	p.Asp33Asp	0
24	37169392	T	C	synonymous_variant	LOW	LOC121817857	121817857	XM_042240273.1	c.105T>C	p.Ser35Ser	0
24	37169413	A	T	synonymous_variant	LOW	LOC121817857	121817857	XM_042240273.1	c.126A>T	p.Ala42Ala	0
25	12480577	G	A	synonymous_variant	LOW	LOC114110852	114110852	XM_042241131.1	c.303G>A	p.Leu101Leu	0
3	168710243	G	A	synonymous_variant	LOW	LOC101107270	101107270	XM_042247123.1	c.318C>T	p.Ile106Ile	0
3	168710258	G	A	synonymous_variant	LOW	LOC101107270	101107270	XM_042247123.1	c.303C>T	p.Asp101Asp	0
3	168710261	T	C	synonymous_variant	LOW	LOC101107270	101107270	XM_042247123.1	c.300A>G	p.Thr100Thr	0
3	168710264	A	G	synonymous_variant	LOW	LOC101107270	101107270	XM_042247123.1	c.297T>C	p.Asp99Asp	0
3	168710300	C	G	synonymous_variant	LOW	LOC101107270	101107270	XM_042247123.1	c.261G>C	p.Val87Val	0
3	182625999	C	T	synonymous_variant	LOW	LOC114114036	114114036	XM_027967772.2	c.520C>T	p.Leu174Leu	0
3	60363333	C	T	synonymous_variant	LOW	LOC105613621	105613621	XM_042246088.1	c.6C>T	p.Thr2Thr	0
3	60363342	C	T	synonymous_variant	LOW	LOC105613621	105613621	XM_042246088.1	c.15C>T	p.Asp5Asp	0
3	60363345	C	G	synonymous_variant	LOW	LOC105613621	105613621	XM_042246088.1	c.18C>G	p.Val6Val	0
3	60363360	C	T	synonymous_variant	LOW	LOC105613621	105613621	XM_042246088.1	c.33C>T	p.Tyr11Tyr	0
3	60363363	T	C	synonymous_variant	LOW	LOC105613621	105613621	XM_042246088.1	c.36T>C	p.Pro12Pro	0
3	60363369	A	C	synonymous_variant	LOW	LOC105613621	105613621	XM_042246088.1	c.42A>C	p.Ala14Ala	0
3	60363390	A	G	synonymous_variant	LOW	LOC105613621	105613621	XM_042246088.1	c.63A>G	p.Lys21Lys	0
3	60363402	T	C	synonymous_variant	LOW	LOC105613621	105613621	XM_042246088.1	c.75T>C	p.Leu25Leu	0
3	60363423	C	T	synonymous_variant	LOW	LOC105613621	105613621	XM_042246088.1	c.96C>T	p.Tyr32Tyr	0
3	92190010	G	A	synonymous_variant	LOW	LOC114113944	114113944	XM_027966968.2	c.603C>T	p.Asp201Asp	0
3	92190016	C	T	synonymous_variant	LOW	LOC114113944	114113944	XM_027966968.2	c.597G>A	p.Gly199Gly	0
3	92190025	G	A	synonymous_variant	LOW	LOC114113944	114113944	XM_027966968.2	c.588C>T	p.Asp196Asp	0
3	92190064	G	T	synonymous_variant	LOW	LOC114113944	114113944	XM_027966968.2	c.549C>A	p.Gly183Gly	0
3	92190073	A	C	synonymous_variant	LOW	LOC114113944	114113944	XM_027966968.2	c.540T>G	p.Val180Val	0
3	92190202	G	A	synonymous_variant	LOW	LOC114113944	114113944	XM_027966968.2	c.411C>T	p.Val137Val	0
3	92190241	G	T	synonymous_variant	LOW	LOC114113944	114113944	XM_027966968.2	c.372C>A	p.Ala124Ala	0
3	92190424	C	T	synonymous_variant	LOW	LOC114113944	114113944	XM_027966968.2	c.189G>A	p.Glu63Glu	0
3	92190454	G	T	synonymous_variant	LOW	LOC114113944	114113944	XM_027966968.2	c.159C>A	p.Leu53Leu	0
3	92190493	A	G	synonymous_variant	LOW	LOC114113944	114113944	XM_027966968.2	c.120T>C	p.Ala40Ala	0
3	92190544	A	G	synonymous_variant	LOW	LOC114113944	114113944	XM_027966968.2	c.69T>C	p.Ser23Ser	0
3	92190558	A	G	synonymous_variant	LOW	LOC114113944	114113944	XM_027966968.2	c.55T>C	p.Leu19Leu	0
3	92190583	A	G	synonymous_variant	LOW	LOC114113944	114113944	XM_027966968.2	c.30T>C	p.Ala10Ala	0
3	92190586	G	A	synonymous_variant	LOW	LOC114113944	114113944	XM_027966968.2	c.27C>T	p.Pro9Pro	0
3	95806024	CTT	C	splice_region_variant&intron_variant	LOW	TET3	101105649	XM_015094461.3	c.-425-8_-425-7delTT	#	0.00432
3	97251993	C	T	synonymous_variant	LOW	TGFBRAP1	101123361	XM_027967035.2	c.471C>T	p.Arg157Arg	0
3	97271085	C	T	synonymous_variant	LOW	TGFBRAP1	101123361	XM_027967035.2	c.1983C>T	p.Gly661Gly	0
4	60830958	G	A	synonymous_variant	LOW	LOC114114520	114114520	XM_027968616.2	c.876G>A	p.Glu292Glu	0
4	60831141	A	G	synonymous_variant	LOW	LOC114114520	114114520	XM_027968616.2	c.1059A>G	p.Val353Val	0
4	60831180	G	A	synonymous_variant	LOW	LOC114114520	114114520	XM_027968616.2	c.1098G>A	p.Gln366Gln	0
4	60831207	A	G	synonymous_variant	LOW	LOC114114520	114114520	XM_027968616.2	c.1125A>G	p.Glu375Glu	0
4	8329387	A	G	synonymous_variant	LOW	LOC114114478	114114478	XM_042248366.1	c.33A>G	p.Lys11Lys	0
4	8329405	T	A	synonymous_variant	LOW	LOC114114478	114114478	XM_042248366.1	c.51T>A	p.Ile17Ile	0
4	8329453	G	C	synonymous_variant	LOW	LOC114114478	114114478	XM_042248366.1	c.99G>C	p.Arg33Arg	0
4	8329465	A	G	synonymous_variant	LOW	LOC114114478	114114478	XM_042248366.1	c.111A>G	p.Glu37Glu	0
4	8329498	T	C	synonymous_variant	LOW	LOC114114478	114114478	XM_042248366.1	c.144T>C	p.Asn48Asn	0
5	73457256	A	G	synonymous_variant	LOW	LOC114114906	114114906	XM_027970479.2	c.738T>C	p.Asp246Asp	0
5	73457322	G	A	synonymous_variant	LOW	LOC114114906	114114906	XM_027970479.2	c.672C>T	p.Ala224Ala	0
5	73457544	G	A	synonymous_variant	LOW	LOC114114906	114114906	XM_027970479.2	c.450C>T	p.Pro150Pro	0
5	73457547	T	G	synonymous_variant	LOW	LOC114114906	114114906	XM_027970479.2	c.447A>C	p.Gly149Gly	0
5	73457589	C	T	synonymous_variant	LOW	LOC114114906	114114906	XM_027970479.2	c.405G>A	p.Gly135Gly	0
5	73457607	A	G	synonymous_variant	LOW	LOC114114906	114114906	XM_027970479.2	c.387T>C	p.Asp129Asp	0
5	73457724	C	G	synonymous_variant	LOW	LOC114114906	114114906	XM_027970479.2	c.270G>C	p.Ala90Ala	0
6	36361881	A	G	synonymous_variant	LOW	LOC114115289	114115289	XM_027970878.2	c.267T>C	p.Ile89Ile	0
7	20053348	G	A	synonymous_variant	LOW	LOC114115693	114115693	XM_027972171.2	c.315C>T	p.Ser105Ser	0
7	20053381	T	C	synonymous_variant	LOW	LOC114115693	114115693	XM_027972171.2	c.282A>G	p.Glu94Glu	0
7	20053423	A	C	synonymous_variant	LOW	LOC114115693	114115693	XM_027972171.2	c.240T>G	p.Thr80Thr	0
7	34890541	C	T	synonymous_variant	LOW	LOC114108769	114108769	XM_042253001.1	c.504G>A	p.Ala168Ala	0
7	34890625	A	G	synonymous_variant	LOW	LOC114108769	114108769	XM_042253001.1	c.420T>C	p.His140His	0
7	34890661	A	C	synonymous_variant	LOW	LOC114108769	114108769	XM_042253001.1	c.384T>G	p.Gly128Gly	0
7	34890726	G	T	synonymous_variant	LOW	LOC114108769	114108769	XM_042253001.1	c.319C>A	p.Arg107Arg	0
7	34890805	T	C	synonymous_variant	LOW	LOC114108769	114108769	XM_042253001.1	c.240A>G	p.Arg80Arg	0
7	34890817	A	G	synonymous_variant	LOW	LOC114108769	114108769	XM_042253001.1	c.228T>C	p.Gly76Gly	0
7	34890841	A	G	synonymous_variant	LOW	LOC114108769	114108769	XM_042253001.1	c.204T>C	p.Ala68Ala	0
7	34890934	G	A	synonymous_variant	LOW	LOC114108769	114108769	XM_042253001.1	c.111C>T	p.Arg37Arg	0
7	34891000	A	G	synonymous_variant	LOW	LOC114108769	114108769	XM_042253001.1	c.45T>C	p.Leu15Leu	0
7	45507650	C	T	synonymous_variant	LOW	TLN2	101112735	XM_012181406.3	c.5319G>A	p.Thr1773Thr	0.005927
7	53732908	C	A	synonymous_variant	LOW	LOC114115721	114115721	XM_042252443.1	c.315C>A	p.Gly105Gly	0
8	88355848	G	A	synonymous_variant	LOW	LOC114116170	114116170	XM_042253704.1	c.300G>A	p.Ser100Ser	0
9	29790401	C	T	synonymous_variant	LOW	LOC101109545	101109545	XM_004011664.5	c.282G>A	p.Arg94Arg	0
9	85043765	C	T	synonymous_variant	LOW	LOC101108057	101108057	XM_027973235.2	c.327C>T	p.Asp109Asp	0
9	85043780	C	T	synonymous_variant	LOW	LOC101108057	101108057	XM_027973235.2	c.342C>T	p.Asp114Asp	0
9	85043801	T	C	synonymous_variant	LOW	LOC101108057	101108057	XM_027973235.2	c.363T>C	p.Ser121Ser	0
1	105076594	AC	A	intron_variant	MODIFIER	KCNN3	101112614	XM_004002559.5	c.897+10234delG	#	0
1	105076596	ACATTTCATTG	A	intron_variant	MODIFIER	KCNN3	101112614	XM_004002559.5	c.897+10223_897+10232delCAATGAAATG	#	0
1	105076610	AGTC	A	intron_variant	MODIFIER	KCNN3	101112614	XM_004002559.5	c.897+10216_897+10218delGAC	#	0
1	105076614	ACTC	A	intron_variant	MODIFIER	KCNN3	101112614	XM_004002559.5	c.897+10212_897+10214delGAG	#	0
1	105076621	T	TA	intron_variant	MODIFIER	KCNN3	101112614	XM_004002559.5	c.897+10207_897+10208insT	#	0
1	105076623	G	T	intron_variant	MODIFIER	KCNN3	101112614	XM_004002559.5	c.897+10206C>A	#	0
1	105076626	G	C	intron_variant	MODIFIER	KCNN3	101112614	XM_004002559.5	c.897+10203C>G	#	0
1	105076627	A	T	intron_variant	MODIFIER	KCNN3	101112614	XM_004002559.5	c.897+10202T>A	#	0
1	105076630	TACA	T	intron_variant	MODIFIER	KCNN3	101112614	XM_004002559.5	c.897+10196_897+10198delTGT	#	0
1	105076636	C	CAGA	intron_variant	MODIFIER	KCNN3	101112614	XM_004002559.5	c.897+10192_897+10193insTCT	#	0
1	105076638	T	A	intron_variant	MODIFIER	KCNN3	101112614	XM_004002559.5	c.897+10191A>T	#	0
1	105076641	G	GA	intron_variant	MODIFIER	KCNN3	101112614	XM_004002559.5	c.897+10187_897+10188insT	#	0
1	105076642	G	GACCACT	intron_variant	MODIFIER	KCNN3	101112614	XM_004002559.5	c.897+10186_897+10187insAGTGGT	#	0.019
1	125198982	CTTG	C	intergenic_region	MODIFIER	LOC101115092-LOC101103772	101115092-101103772	101115092-101103772	n.125198983_125198985delTTG	#	0
1	125198989	T	G	intergenic_region	MODIFIER	LOC101115092-LOC101103772	101115092-101103772	101115092-101103772	n.125198989T>G	#	0
1	125198991	T	G	intergenic_region	MODIFIER	LOC101115092-LOC101103772	101115092-101103772	101115092-101103772	n.125198991T>G	#	0
1	125198992	T	C	intergenic_region	MODIFIER	LOC101115092-LOC101103772	101115092-101103772	101115092-101103772	n.125198992T>C	#	0
1	125198994	T	C	intergenic_region	MODIFIER	LOC101115092-LOC101103772	101115092-101103772	101115092-101103772	n.125198994T>C	#	0
1	125198996	A	C	intergenic_region	MODIFIER	LOC101115092-LOC101103772	101115092-101103772	101115092-101103772	n.125198996A>C	#	0
1	125199000	T	TCAC	intergenic_region	MODIFIER	LOC101115092-LOC101103772	101115092-101103772	101115092-101103772	n.125199000_125199001insCAC	#	0
1	139860300	G	T	intergenic_region	MODIFIER	LOC114109637-LOC121816207	114109637-121816207	114109637-121816207	n.139860300G>T	#	0
1	139860303	C	G	intergenic_region	MODIFIER	LOC114109637-LOC121816207	114109637-121816207	114109637-121816207	n.139860303C>G	#	0
1	139860305	TCCCG	T	intergenic_region	MODIFIER	LOC114109637-LOC121816207	114109637-121816207	114109637-121816207	n.139860306_139860309delCCCG	#	0
1	139860311	C	CTG	intergenic_region	MODIFIER	LOC114109637-LOC121816207	114109637-121816207	114109637-121816207	n.139860311_139860312insTG	#	0
1	139860315	T	TCA	intergenic_region	MODIFIER	LOC114109637-LOC121816207	114109637-121816207	114109637-121816207	n.139860315_139860316insCA	#	0
1	139860317	C	T	intergenic_region	MODIFIER	LOC114109637-LOC121816207	114109637-121816207	114109637-121816207	n.139860317C>T	#	0
1	139860321	CG	C	intergenic_region	MODIFIER	LOC114109637-LOC121816207	114109637-121816207	114109637-121816207	n.139860322delG	#	0
1	139860323	CCAT	C	intergenic_region	MODIFIER	LOC114109637-LOC121816207	114109637-121816207	114109637-121816207	n.139860324_139860326delCAT	#	0
1	139860329	T	TG	intergenic_region	MODIFIER	LOC114109637-LOC121816207	114109637-121816207	114109637-121816207	n.139860329_139860330insG	#	0
1	139860332	C	A	intergenic_region	MODIFIER	LOC114109637-LOC121816207	114109637-121816207	114109637-121816207	n.139860332C>A	#	0
1	139860334	T	TAGCCGCACAGCAAAG	intergenic_region	MODIFIER	LOC114109637-LOC121816207	114109637-121816207	114109637-121816207	n.139860334_139860335insAGCCGCACAGCAAAG	#	0
1	139860336	C	CTG	intergenic_region	MODIFIER	LOC114109637-LOC121816207	114109637-121816207	114109637-121816207	n.139860336_139860337insTG	#	0
1	139860339	T	G	intergenic_region	MODIFIER	LOC114109637-LOC121816207	114109637-121816207	114109637-121816207	n.139860339T>G	#	0
1	139860340	C	CT	intergenic_region	MODIFIER	LOC114109637-LOC121816207	114109637-121816207	114109637-121816207	n.139860340_139860341insT	#	0
1	142173115	ATATC	A	intergenic_region	MODIFIER	USP25-LOC121816230	101116878-121816230	101116878-121816230	n.142173116_142173119delTATC	#	0
1	145120874	G	GTTTTTT	intron_variant	MODIFIER	LOC101123264	101123264	101123264	n.63-11241_63-11240insAAAAAA	#	0
1	161320892	A	AAAG	intergenic_region	MODIFIER	LOC114118291-EPHA6	114118291-101103695	114118291-101103695	n.161320892_161320893insAAG	#	0
1	161320894	C	CTTTGATTATATT	intergenic_region	MODIFIER	LOC114118291-EPHA6	114118291-101103695	114118291-101103695	n.161320894_161320895insTTTGATTATATT	#	0
1	161320897	G	GACTATTTTT	intergenic_region	MODIFIER	LOC114118291-EPHA6	114118291-101103695	114118291-101103695	n.161320897_161320898insACTATTTTT	#	0
1	174375162	T	G	intron_variant	MODIFIER	DZIP3	101116191	XM_004002900.4	c.-70-2116T>G	#	0
1	174375164	A	AAGTT	intron_variant	MODIFIER	DZIP3	101116191	XM_004002900.4	c.-70-2114_-70-2113insAGTT	#	0
1	174375166	G	A	intron_variant	MODIFIER	DZIP3	101116191	XM_004002900.4	c.-70-2112G>A	#	0
1	174375170	G	GAAGT	intron_variant	MODIFIER	DZIP3	101116191	XM_004002900.4	c.-70-2108_-70-2107insAAGT	#	0
1	174375173	G	GTGT	intron_variant	MODIFIER	DZIP3	101116191	XM_004002900.4	c.-70-2105_-70-2104insTGT	#	0
1	174375174	A	G	intron_variant	MODIFIER	DZIP3	101116191	XM_004002900.4	c.-70-2104A>G	#	0
1	174375179	TC	T	intron_variant	MODIFIER	DZIP3	101116191	XM_004002900.4	c.-70-2098delC	#	0
1	176737631	C	A	intergenic_region	MODIFIER	LOC101113722-TRNAS-GGA	101113722-121818104	101113722-121818104	n.176737631C>A	#	0
1	195147089	C	CCAG	intergenic_region	MODIFIER	PLAAT1-LOC121818514	101103619-121818514	101103619-121818514	n.195147089_195147090insCAG	#	0
1	195147092	C	A	intergenic_region	MODIFIER	PLAAT1-LOC121818514	101103619-121818514	101103619-121818514	n.195147092C>A	#	0
1	195147094	ACTT	A	intergenic_region	MODIFIER	PLAAT1-LOC121818514	101103619-121818514	101103619-121818514	n.195147095_195147097delCTT	#	0
1	195147098	T	G	intergenic_region	MODIFIER	PLAAT1-LOC121818514	101103619-121818514	101103619-121818514	n.195147098T>G	#	0
1	195147101	T	A	intergenic_region	MODIFIER	PLAAT1-LOC121818514	101103619-121818514	101103619-121818514	n.195147101T>A	#	0
1	195147104	ATTCATT	A	intergenic_region	MODIFIER	PLAAT1-LOC121818514	101103619-121818514	101103619-121818514	n.195147105_195147110delTTCATT	#	0
1	195147112	A	AGG	intergenic_region	MODIFIER	PLAAT1-LOC121818514	101103619-121818514	101103619-121818514	n.195147112_195147113insGG	#	0
1	195147116	TCTCTAGTA	T	intergenic_region	MODIFIER	PLAAT1-LOC121818514	101103619-121818514	101103619-121818514	n.195147117_195147124delCTCTAGTA	#	0
1	195147127	T	TTGTCAC	intergenic_region	MODIFIER	PLAAT1-LOC121818514	101103619-121818514	101103619-121818514	n.195147127_195147128insTGTCAC	#	0
1	195147131	T	TA	intergenic_region	MODIFIER	PLAAT1-LOC121818514	101103619-121818514	101103619-121818514	n.195147131_195147132insA	#	0
1	195147134	TGG	T	intergenic_region	MODIFIER	PLAAT1-LOC121818514	101103619-121818514	101103619-121818514	n.195147135_195147136delGG	#	0
1	19539882	T	TTAAAAACAGAGTTACCAGTGCACCAGCCCCAAGCATGCTGCATCCTGCGTCAGACATATGGGGAGGGAGGTGGGAGGGGGGTTCATGTTTGGGAATGCATGTAAGAATTAAAGATTTTAAAATTAAAAAAATAAAAAACTAAAAAAAATAAAAAAAAATAAAAAAA	downstream_gene_variant	MODIFIER	LOC101115653	101115653	XM_042240150.1	c.*1817_*1818insTTTTTTTATTTTTTTTTATTTTTTTTAGTTTTTTATTTTTTTAATTTTAAAATCTTTAATTCTTACATGCATTCCCAAACATGAACCCCCCTCCCACCTCCCTCCCCATATGTCTGACGCAGGATGCAGCATGCTTGGGGCTGGTGCACTGGTAACTCTGTTTTTA	#	0.015
1	221737627	G	C	intergenic_region	MODIFIER	LOC106990485-LOC121816987	106990485-121816987	106990485-121816987	n.221737627G>C	#	0.0005353
1	221852831	A	G	intergenic_region	MODIFIER	LOC106990485-LOC121816987	106990485-121816987	106990485-121816987	n.221852831A>G	#	0
1	221869715	G	T	intergenic_region	MODIFIER	LOC106990485-LOC121816987	106990485-121816987	106990485-121816987	n.221869715G>T	#	0
1	221874721	C	T	intergenic_region	MODIFIER	LOC106990485-LOC121816987	106990485-121816987	106990485-121816987	n.221874721C>T	#	0
1	221888428	A	T	intergenic_region	MODIFIER	LOC106990485-LOC121816987	106990485-121816987	106990485-121816987	n.221888428A>T	#	0
1	221930307	C	T	intergenic_region	MODIFIER	LOC106990485-LOC121816987	106990485-121816987	106990485-121816987	n.221930307C>T	#	0
1	221943195	G	A	intergenic_region	MODIFIER	LOC106990485-LOC121816987	106990485-121816987	106990485-121816987	n.221943195G>A	#	0
1	221972695	G	A	intergenic_region	MODIFIER	LOC106990485-LOC121816987	106990485-121816987	106990485-121816987	n.221972695G>A	#	0
1	222014551	T	C	non_coding_transcript_exon_variant	MODIFIER	LOC121816987	121816987	XR_006056761.1	n.377T>C	#	0
1	222014554	C	T	non_coding_transcript_exon_variant	MODIFIER	LOC121816987	121816987	XR_006056761.1	n.380C>T	#	0
1	222014558	ACTT	A	non_coding_transcript_exon_variant	MODIFIER	LOC121816987	121816987	XR_006056761.1	n.385_387delCTT	#	0
1	222014564	T	C	non_coding_transcript_exon_variant	MODIFIER	LOC121816987	121816987	XR_006056761.1	n.390T>C	#	0
1	222014567	T	C	non_coding_transcript_exon_variant	MODIFIER	LOC121816987	121816987	XR_006056761.1	n.393T>C	#	0
1	222014570	C	A	non_coding_transcript_exon_variant	MODIFIER	LOC121816987	121816987	XR_006056761.1	n.396C>A	#	0
1	222014576	A	C	non_coding_transcript_exon_variant	MODIFIER	LOC121816987	121816987	XR_006056761.1	n.402A>C	#	0
1	222014588	T	C	non_coding_transcript_exon_variant	MODIFIER	LOC121816987	121816987	XR_006056761.1	n.414T>C	#	0
1	222014594	T	C	non_coding_transcript_exon_variant	MODIFIER	LOC121816987	121816987	XR_006056761.1	n.420T>C	#	0
1	222014597	C	T	non_coding_transcript_exon_variant	MODIFIER	LOC121816987	121816987	XR_006056761.1	n.423C>T	#	0
1	222014603	C	A	non_coding_transcript_exon_variant	MODIFIER	LOC121816987	121816987	XR_006056761.1	n.429C>A	#	0
1	222014612	A	C	non_coding_transcript_exon_variant	MODIFIER	LOC121816987	121816987	XR_006056761.1	n.438A>C	#	0
1	222014615	T	A	non_coding_transcript_exon_variant	MODIFIER	LOC121816987	121816987	XR_006056761.1	n.441T>A	#	0
1	222014630	T	C	non_coding_transcript_exon_variant	MODIFIER	LOC121816987	121816987	XR_006056761.1	n.456T>C	#	0
1	222014651	T	C	non_coding_transcript_exon_variant	MODIFIER	LOC121816987	121816987	XR_006056761.1	n.477T>C	#	0
1	222014696	T	C	non_coding_transcript_exon_variant	MODIFIER	LOC121816987	121816987	XR_006056761.1	n.522T>C	#	0
1	222014705	T	C	non_coding_transcript_exon_variant	MODIFIER	LOC121816987	121816987	XR_006056761.1	n.531T>C	#	0
1	222014723	T	C	non_coding_transcript_exon_variant	MODIFIER	LOC121816987	121816987	XR_006056761.1	n.549T>C	#	0
1	222014819	A	C	non_coding_transcript_exon_variant	MODIFIER	LOC121816987	121816987	XR_006056761.1	n.645A>C	#	0
1	222014837	C	A	non_coding_transcript_exon_variant	MODIFIER	LOC121816987	121816987	XR_006056761.1	n.663C>A	#	0
1	222014846	C	A	non_coding_transcript_exon_variant	MODIFIER	LOC121816987	121816987	XR_006056761.1	n.672C>A	#	0
1	222014879	T	A	non_coding_transcript_exon_variant	MODIFIER	LOC121816987	121816987	XR_006056761.1	n.705T>A	#	0
1	222014961	TTTTA	T	non_coding_transcript_exon_variant	MODIFIER	LOC121816987	121816987	XR_006056761.1	n.789_792delTTAT	#	0
1	222014969	A	ACCCC	non_coding_transcript_exon_variant	MODIFIER	LOC121816987	121816987	XR_006056761.1	n.796_797insCCCC	#	0
1	222015083	T	C	non_coding_transcript_exon_variant	MODIFIER	LOC121816987	121816987	XR_006056761.1	n.909T>C	#	0
1	222015095	C	A	non_coding_transcript_exon_variant	MODIFIER	LOC121816987	121816987	XR_006056761.1	n.921C>A	#	0
1	222015104	C	A	non_coding_transcript_exon_variant	MODIFIER	LOC121816987	121816987	XR_006056761.1	n.930C>A	#	0
1	222015134	T	C	non_coding_transcript_exon_variant	MODIFIER	LOC121816987	121816987	XR_006056761.1	n.960T>C	#	0
1	222015140	C	A	non_coding_transcript_exon_variant	MODIFIER	LOC121816987	121816987	XR_006056761.1	n.966C>A	#	0
1	222015164	C	T	non_coding_transcript_exon_variant	MODIFIER	LOC121816987	121816987	XR_006056761.1	n.990C>T	#	0
1	222016840	A	C	downstream_gene_variant	MODIFIER	LOC121816987	121816987	XR_006056761.1	n.*260A>C	#	0
1	222016859	C	T	downstream_gene_variant	MODIFIER	LOC121816987	121816987	XR_006056761.1	n.*279C>T	#	0
1	222016865	A	C	downstream_gene_variant	MODIFIER	LOC121816987	121816987	XR_006056761.1	n.*285A>C	#	0
1	222016883	C	T	downstream_gene_variant	MODIFIER	LOC121816987	121816987	XR_006056761.1	n.*303C>T	#	0
1	222119071	A	G	intergenic_region	MODIFIER	LOC121816987-BCHE	121816987-101102112	121816987-101102112	n.222119071A>G	#	0
1	222923284	T	G	downstream_gene_variant	MODIFIER	LOC101115677	101115677	101115677	n.*3057T>G	#	0.004278
1	225288063	T	A	intergenic_region	MODIFIER	LOC114113866-LOC101103282	114113866-101103282	114113866-101103282	n.225288063T>A	#	0
1	227197418	G	A	intron_variant	MODIFIER	PPM1L	101105045	XM_004003202.4	c.400-12100C>T	#	0
1	227197420	AGC	A	intron_variant	MODIFIER	PPM1L	101105045	XM_004003202.4	c.400-12104_400-12103delGC	#	0
1	227197424	C	A	intron_variant	MODIFIER	PPM1L	101105045	XM_004003202.4	c.400-12106G>T	#	0
1	227197427	TTC	T	intron_variant	MODIFIER	PPM1L	101105045	XM_004003202.4	c.400-12111_400-12110delGA	#	0
1	227866041	C	T	intron_variant	MODIFIER	IFT80	101106299	XM_012100441.3	c.2099+4603C>T	#	0.002141
1	247378179	A	G	5_prime_UTR_variant	MODIFIER	LOC101110546	101110546	XM_012100887.4	c.-14T>C	#	0
1	253355956	T	C	intron_variant	MODIFIER	STAG1	101113301	XM_012102945.4	c.472-11323T>C	#	0.0005376
1	259065248	A	G	intergenic_region	MODIFIER	CPNE4-MRPL3	101120625-101120882	101120625-101120882	n.259065248A>G	#	0
1	259143996	T	C	intron_variant	MODIFIER	MRPL3	101120882	XM_004003343.5	c.630-6099T>C	#	0
1	259222062	G	A	intergenic_region	MODIFIER	MRPL3-NUDT16	101120882-654329	101120882-654329	n.259222062G>A	#	0
1	259237258	CA	C	intergenic_region	MODIFIER	MRPL3-NUDT16	101120882-654329	101120882-654329	n.259237259delA	#	0
1	259322566	T	C	intron_variant	MODIFIER	NEK11	101121391	XM_004003344.5	c.1766+16864A>G	#	0
1	259331815	A	AC	intron_variant	MODIFIER	NEK11	101121391	XM_004003344.5	c.1766+7614_1766+7615insG	#	0
1	259366057	C	T	intron_variant	MODIFIER	NEK11	101121391	XM_004003344.5	c.1609-7388G>A	#	0
1	259470075	A	C	intron_variant	MODIFIER	NEK11	101121391	XM_004003344.5	c.698+7271T>G	#	0.011
1	259486793	G	A	intron_variant	MODIFIER	NEK11	101121391	XM_004003344.5	c.506+5220C>T	#	0.007487
1	259502363	A	C	intron_variant	MODIFIER	NEK11	101121391	XM_004003344.5	c.387+4160T>G	#	0
1	259505125	G	T	intron_variant	MODIFIER	NEK11	101121391	XM_004003344.5	c.387+1398C>A	#	0
1	259629188	G	A	intron_variant	MODIFIER	ATP2C1	101121651	XM_004003345.5	c.1413+1824C>T	#	0
1	259648080	T	C	intron_variant	MODIFIER	ATP2C1	101121651	XM_004003345.5	c.833-750A>G	#	0
1	259705746	T	C	intron_variant	MODIFIER	ATP2C1	101121651	XM_004003345.5	c.7-19210A>G	#	0
1	259736267	G	A	intron_variant	MODIFIER	ATP2C1	101121651	XM_004003346.5	c.108+28883C>T	#	0.001608
1	259770658	C	T	intergenic_region	MODIFIER	ATP2C1-LOC101117389	101121651-101117389	101121651-101117389	n.259770658C>T	#	0.001068
1	259813431	T	A	intergenic_region	MODIFIER	ATP2C1-LOC101117389	101121651-101117389	101121651-101117389	n.259813431T>A	#	0
1	259818604	G	A	intergenic_region	MODIFIER	ATP2C1-LOC101117389	101121651-101117389	101121651-101117389	n.259818604G>A	#	0
1	259844344	T	C	intergenic_region	MODIFIER	LOC101117389-LOC105606091	101117389-105606091	101117389-105606091	n.259844344T>C	#	0.0005359
1	259962725	A	G	intergenic_region	MODIFIER	LOC105606091-PSMG1	105606091-101117642	105606091-101117642	n.259962725A>G	#	0
1	260243820	T	TATATATATATATATATATATATATATATACATATATAC	intergenic_region	MODIFIER	LCA5L-LOC101123341	101123084-101123341	101123084-101123341	n.260243820_260243821insATATATATATATATATATATATATATATACATATATAC	#	0
1	260519309	A	G	intergenic_region	MODIFIER	B3GALT5-LOC114110349	101118412-114110349	101118412-114110349	n.260519309A>G	#	0
1	260536525	TC	T	intergenic_region	MODIFIER	B3GALT5-LOC114110349	101118412-114110349	101118412-114110349	n.260536526delC	#	0.009081
1	260538176	C	T	intergenic_region	MODIFIER	B3GALT5-LOC114110349	101118412-114110349	101118412-114110349	n.260538176C>T	#	0
1	260677187	C	A	intron_variant	MODIFIER	PCP4	101119182	XM_027960682.2	c.9+6388C>A	#	0
1	260705791	C	T	intron_variant	MODIFIER	PCP4	101119182	XM_027960682.2	c.61+1828C>T	#	0
1	260759293	G	A	intergenic_region	MODIFIER	PCP4-DSCAM	101119182-101119439	101119182-101119439	n.260759293G>A	#	0.009101
1	260806105	A	G	intergenic_region	MODIFIER	PCP4-DSCAM	101119182-101119439	101119182-101119439	n.260806105A>G	#	0
1	260855421	G	A	intergenic_region	MODIFIER	PCP4-DSCAM	101119182-101119439	101119182-101119439	n.260855421G>A	#	0.004287
1	261151527	A	G	intron_variant	MODIFIER	DSCAM	101119439	XM_042237343.1	c.1784-9003T>C	#	0
1	261162406	G	A	intron_variant	MODIFIER	DSCAM	101119439	XM_042237343.1	c.1783+9608C>T	#	0.014
1	261168178	A	G	intron_variant	MODIFIER	DSCAM	101119439	XM_042237343.1	c.1783+3836T>C	#	0.012
1	261837333	A	G	intergenic_region	MODIFIER	TRNAW-CCA-LOC101119693	114111733-101119693	114111733-101119693	n.261837333A>G	#	0
1	266893616	T	TTAAAGAGGAAAACAACCCTCCAGTTCCCTTTCCCATCGGATCTAAACCCTGGTCCTGGTGGTCGTAAGAGGAGGAATAGTAGTACTGAAACTGGGCTCGTAGTGTGTGCTGTATAGCATGTGGGCTAGTTTCAGACAAGGTAAAAAAATAAATAAA	intron_variant	MODIFIER	DIP2A	101107497	XM_027961400.2	c.631+458_631+459insTAAAGAGGAAAACAACCCTCCAGTTCCCTTTCCCATCGGATCTAAACCCTGGTCCTGGTGGTCGTAAGAGGAGGAATAGTAGTACTGAAACTGGGCTCGTAGTGTGTGCTGTATAGCATGTGGGCTAGTTTCAGACAAGGTAAAAAAATAAATAAA	#	0
1	27553560	G	T	intron_variant	MODIFIER	LOC114114889	114114889	114114889	n.228+284G>T	#	0.007479
1	27593252	TAGA	T	intron_variant	MODIFIER	PODN	101117801	XM_015091987.3	c.-6+2228_-6+2230delAGA	#	0.005365
1	27593256	CT	C	intron_variant	MODIFIER	PODN	101117801	XM_015091987.3	c.-6+2232delT	#	0
1	27693614	C	G	intergenic_region	MODIFIER	SLC1A7-CPT2	101118063-101118317	101118063-101118317	n.27693614C>G	#	0.005348
1	27698348	ATTACT	A	intergenic_region	MODIFIER	SLC1A7-CPT2	101118063-101118317	101118063-101118317	n.27698349_27698353delTTACT	#	0.005876
1	27920258	C	A	intergenic_region	MODIFIER	LRP8-LOC101119086	101116697-101119086	101116697-101119086	n.27920258C>A	#	0.016
1	27990268	G	T	downstream_gene_variant	MODIFIER	DMRTB1	101116952	XM_012147539.4	c.*39G>T	#	0
1	28083818	G	T	intron_variant	MODIFIER	GLIS1	101117210	XM_027970436.2	c.1324-30437C>A	#	0
1	55348885	A	G	intron_variant	MODIFIER	ADGRL4	101103604	XM_004002105.5	c.1741-13814T>C	#	0.045
1	5888427	T	C	intergenic_region	MODIFIER	AGAP1-LOC101104021	101111683-101104021	101111683-101104021	n.5888427T>C	#	0
10	2511402	C	CCCG	intron_variant	MODIFIER	DIAPH3	101105168	XM_027973505.2	c.181-9840_181-9839insCCG	#	0
10	54591908	C	T	intergenic_region	MODIFIER	LOC114116744-LOC114116747	114116744-114116747	114116744-114116747	n.54591908C>T	#	0.004278
10	54743504	G	A	intergenic_region	MODIFIER	LOC114116744-LOC114116747	114116744-114116747	114116744-114116747	n.54743504G>A	#	0.022
10	54888336	T	G	intergenic_region	MODIFIER	LOC114116747-LOC114116742	114116747-114116742	114116747-114116742	n.54888336T>G	#	0.018
10	54923282	A	AT	intergenic_region	MODIFIER	LOC114116747-LOC114116742	114116747-114116742	114116747-114116742	n.54923282_54923283insT	#	0
10	55559025	G	A	intergenic_region	MODIFIER	NDFIP2-LOC114116695	101104583-114116695	101104583-114116695	n.55559025G>A	#	0.006682
10	58762605	C	T	intergenic_region	MODIFIER	LOC101103736-SLITRK1	101103736-101105580	101103736-101105580	n.58762605C>T	#	0.012
10	58769541	G	A	intergenic_region	MODIFIER	LOC101103736-SLITRK1	101103736-101105580	101103736-101105580	n.58769541G>A	#	0.012
10	58775947	C	T	intergenic_region	MODIFIER	LOC101103736-SLITRK1	101103736-101105580	101103736-101105580	n.58775947C>T	#	0.026
10	59694368	C	T	intergenic_region	MODIFIER	SLITRK1-LOC105616265	101105580-105616265	101105580-105616265	n.59694368C>T	#	0.004813
10	59703559	G	A	intergenic_region	MODIFIER	SLITRK1-LOC105616265	101105580-105616265	101105580-105616265	n.59703559G>A	#	0.005359
10	59758708	G	A	intergenic_region	MODIFIER	SLITRK1-LOC105616265	101105580-105616265	101105580-105616265	n.59758708G>A	#	0.004834
10	59821982	A	C	intergenic_region	MODIFIER	SLITRK1-LOC105616265	101105580-105616265	101105580-105616265	n.59821982A>C	#	0.004823
10	59847458	C	T	intergenic_region	MODIFIER	SLITRK1-LOC105616265	101105580-105616265	101105580-105616265	n.59847458C>T	#	0.007495
10	59877392	ATTAC	A	intergenic_region	MODIFIER	SLITRK1-LOC105616265	101105580-105616265	101105580-105616265	n.59877393_59877396delTTAC	#	0.004813
10	59885392	G	GA	intergenic_region	MODIFIER	SLITRK1-LOC105616265	101105580-105616265	101105580-105616265	n.59885392_59885393insA	#	0.004828
10	59891787	C	A	intergenic_region	MODIFIER	SLITRK1-LOC105616265	101105580-105616265	101105580-105616265	n.59891787C>A	#	0
10	59892284	TC	T	intergenic_region	MODIFIER	SLITRK1-LOC105616265	101105580-105616265	101105580-105616265	n.59892285delC	#	0.004828
10	59903787	C	G	intergenic_region	MODIFIER	SLITRK1-LOC105616265	101105580-105616265	101105580-105616265	n.59903787C>G	#	0.004823
10	60067420	G	A	intergenic_region	MODIFIER	SLITRK1-LOC105616265	101105580-105616265	101105580-105616265	n.60067420G>A	#	0.004813
10	60194329	C	T	intergenic_region	MODIFIER	SLITRK1-LOC105616265	101105580-105616265	101105580-105616265	n.60194329C>T	#	0.005348
10	60207452	AG	A	intergenic_region	MODIFIER	SLITRK1-LOC105616265	101105580-105616265	101105580-105616265	n.60207453delG	#	0.004813
10	60277893	A	T	intergenic_region	MODIFIER	SLITRK1-LOC105616265	101105580-105616265	101105580-105616265	n.60277893A>T	#	0.005353
10	60424349	AG	A	intron_variant	MODIFIER	LOC105616265	105616265	105616265	n.975-27879delC	#	0
10	60473010	A	G	intron_variant	MODIFIER	LOC105616265	105616265	105616265	n.975-76539T>C	#	0.004808
10	60488675	TTCTC	T	intron_variant	MODIFIER	LOC105616265	105616265	105616265	n.975-92208_975-92205delGAGA	#	0
10	60498255	C	G	intron_variant	MODIFIER	LOC105616265	105616265	105616265	n.974+98244G>C	#	0
10	60567154	A	T	intron_variant	MODIFIER	LOC105616265	105616265	105616265	n.974+29345T>A	#	0.005348
10	60624790	C	T	intergenic_region	MODIFIER	LOC105616265-LOC114116746	105616265-114116746	105616265-114116746	n.60624790C>T	#	0
10	60653425	T	C	intergenic_region	MODIFIER	LOC105616265-LOC114116746	105616265-114116746	105616265-114116746	n.60653425T>C	#	0.005353
10	60703537	C	T	intergenic_region	MODIFIER	LOC114116746-SLITRK6	114116746-101105831	114116746-101105831	n.60703537C>T	#	0.005348
10	60760377	G	T	intergenic_region	MODIFIER	LOC114116746-SLITRK6	114116746-101105831	114116746-101105831	n.60760377G>T	#	0.006952
10	71159929	C	G	intron_variant	MODIFIER	LOC101109626	101109626	XM_042255004.1	c.2512-3373C>G	#	0
10	77632965	G	A	intron_variant	MODIFIER	FGF14	101113249	XM_015097958.3	c.193+6560C>T	#	0.006424
10	80452317	AC	A	intergenic_region	MODIFIER	LOC121820469-LOC114116705	121820469-114116705	121820469-114116705	n.80452318delC	#	0
10	80452319	A	ATTAGTAAG	intergenic_region	MODIFIER	LOC121820469-LOC114116705	121820469-114116705	121820469-114116705	n.80452319_80452320insTTAGTAAG	#	0
10	80452322	T	TTTGAAGAAATGA	intergenic_region	MODIFIER	LOC121820469-LOC114116705	121820469-114116705	121820469-114116705	n.80452322_80452323insTTGAAGAAATGA	#	0
10	80452324	TACCC	T	intergenic_region	MODIFIER	LOC121820469-LOC114116705	121820469-114116705	121820469-114116705	n.80452325_80452328delACCC	#	0
10	80452329	C	CTGA	intergenic_region	MODIFIER	LOC121820469-LOC114116705	121820469-114116705	121820469-114116705	n.80452329_80452330insTGA	#	0
10	80452333	G	C	intergenic_region	MODIFIER	LOC121820469-LOC114116705	121820469-114116705	121820469-114116705	n.80452333G>C	#	0
10	80452335	T	TC	intergenic_region	MODIFIER	LOC121820469-LOC114116705	121820469-114116705	121820469-114116705	n.80452335_80452336insC	#	0
10	80452339	C	CATTTAAA	intergenic_region	MODIFIER	LOC121820469-LOC114116705	121820469-114116705	121820469-114116705	n.80452339_80452340insATTTAAA	#	0
10	80452340	G	A	intergenic_region	MODIFIER	LOC121820469-LOC114116705	121820469-114116705	121820469-114116705	n.80452340G>A	#	0
10	80452342	A	AAATCAT	intergenic_region	MODIFIER	LOC121820469-LOC114116705	121820469-114116705	121820469-114116705	n.80452342_80452343insAATCAT	#	0
10	80452353	T	A	intergenic_region	MODIFIER	LOC121820469-LOC114116705	121820469-114116705	121820469-114116705	n.80452353T>A	#	0
10	811084	A	C	intergenic_region	MODIFIER	PCDH20-LOC101119831	101119318-101119831	101119318-101119831	n.811084A>C	#	0
10	81150086	C	T	intergenic_region	MODIFIER	LOC121820469-LOC114116705	121820469-114116705	121820469-114116705	n.81150086C>T	#	0
10	81152453	C	T	intergenic_region	MODIFIER	LOC121820469-LOC114116705	121820469-114116705	121820469-114116705	n.81152453C>T	#	0
10	81160190	A	G	intergenic_region	MODIFIER	LOC121820469-LOC114116705	121820469-114116705	121820469-114116705	n.81160190A>G	#	0
10	81160276	G	A	intergenic_region	MODIFIER	LOC121820469-LOC114116705	121820469-114116705	121820469-114116705	n.81160276G>A	#	0.003215
10	81160465	G	C	intergenic_region	MODIFIER	LOC121820469-LOC114116705	121820469-114116705	121820469-114116705	n.81160465G>C	#	0
10	81160690	C	A	intergenic_region	MODIFIER	LOC121820469-LOC114116705	121820469-114116705	121820469-114116705	n.81160690C>A	#	0.003215
10	81161388	T	C	intergenic_region	MODIFIER	LOC121820469-LOC114116705	121820469-114116705	121820469-114116705	n.81161388T>C	#	0.003215
10	81163733	C	A	intergenic_region	MODIFIER	LOC121820469-LOC114116705	121820469-114116705	121820469-114116705	n.81163733C>A	#	0.003212
10	81164446	G	A	intergenic_region	MODIFIER	LOC121820469-LOC114116705	121820469-114116705	121820469-114116705	n.81164446G>A	#	0.004274
10	81164691	T	C	intergenic_region	MODIFIER	LOC121820469-LOC114116705	121820469-114116705	121820469-114116705	n.81164691T>C	#	0.003205
10	81165150	T	A	intergenic_region	MODIFIER	LOC121820469-LOC114116705	121820469-114116705	121820469-114116705	n.81165150T>A	#	0.004287
10	81177344	C	A	intergenic_region	MODIFIER	LOC121820469-LOC114116705	121820469-114116705	121820469-114116705	n.81177344C>A	#	0
10	81180740	T	G	intergenic_region	MODIFIER	LOC121820469-LOC114116705	121820469-114116705	121820469-114116705	n.81180740T>G	#	0.003209
10	81181394	G	A	intergenic_region	MODIFIER	LOC121820469-LOC114116705	121820469-114116705	121820469-114116705	n.81181394G>A	#	0.003205
10	81181432	T	G	intergenic_region	MODIFIER	LOC121820469-LOC114116705	121820469-114116705	121820469-114116705	n.81181432T>G	#	0.005876
10	81181541	A	T	intergenic_region	MODIFIER	LOC121820469-LOC114116705	121820469-114116705	121820469-114116705	n.81181541A>T	#	0.006944
10	81182159	G	A	intergenic_region	MODIFIER	LOC121820469-LOC114116705	121820469-114116705	121820469-114116705	n.81182159G>A	#	0.003743
10	81183977	A	T	intergenic_region	MODIFIER	LOC121820469-LOC114116705	121820469-114116705	121820469-114116705	n.81183977A>T	#	0.002682
10	81184283	G	A	intergenic_region	MODIFIER	LOC121820469-LOC114116705	121820469-114116705	121820469-114116705	n.81184283G>A	#	0.003924
10	81184451	G	A	intergenic_region	MODIFIER	LOC121820469-LOC114116705	121820469-114116705	121820469-114116705	n.81184451G>A	#	0.00324
10	81187079	C	T	intergenic_region	MODIFIER	LOC121820469-LOC114116705	121820469-114116705	121820469-114116705	n.81187079C>T	#	0.003222
10	81198234	G	C	intergenic_region	MODIFIER	LOC121820469-LOC114116705	121820469-114116705	121820469-114116705	n.81198234G>C	#	0.005353
10	81200902	T	G	intergenic_region	MODIFIER	LOC121820469-LOC114116705	121820469-114116705	121820469-114116705	n.81200902T>G	#	0.003205
10	81204302	T	C	intergenic_region	MODIFIER	LOC121820469-LOC114116705	121820469-114116705	121820469-114116705	n.81204302T>C	#	0.027
10	81289270	C	G	intergenic_region	MODIFIER	LOC121820469-LOC114116705	121820469-114116705	121820469-114116705	n.81289270C>G	#	0
10	81289271	T	G	intergenic_region	MODIFIER	LOC121820469-LOC114116705	121820469-114116705	121820469-114116705	n.81289271T>G	#	0
10	81297701	G	C	intergenic_region	MODIFIER	LOC121820469-LOC114116705	121820469-114116705	121820469-114116705	n.81297701G>C	#	0
10	81306291	G	A	intergenic_region	MODIFIER	LOC121820469-LOC114116705	121820469-114116705	121820469-114116705	n.81306291G>A	#	0
10	81312460	G	C	intergenic_region	MODIFIER	LOC121820469-LOC114116705	121820469-114116705	121820469-114116705	n.81312460G>C	#	0.002137
10	82710695	G	GA	intron_variant	MODIFIER	NALF1	101114789	XM_012184938.4	c.906+75575_906+75576insT	#	0
11	3246022	G	A	intergenic_region	MODIFIER	LOC101119575-LOC121820702	101119575-121820702	101119575-121820702	n.3246022G>A	#	0
11	4626025	C	T	intergenic_region	MODIFIER	LOC101118198-LOC101120345	101118198-101120345	101118198-101120345	n.4626025C>T	#	0.004274
11	61051349	T	A	3_prime_UTR_variant	MODIFIER	SLC16A6	101116069	XM_015098988.3	c.*446T>A	#	0.005914
11	8736080	A	T	3_prime_UTR_variant	MODIFIER	LOC114116932	114116932	XM_042255269.1	c.*246A>T	#	0
11	8736081	G	A	3_prime_UTR_variant	MODIFIER	LOC114116932	114116932	XM_042255269.1	c.*247G>A	#	0
11	8736096	G	T	3_prime_UTR_variant	MODIFIER	LOC114116932	114116932	XM_042255269.1	c.*262G>T	#	0
12	1221482	C	T	intron_variant	MODIFIER	LOC101104306	101104306	XM_042256882.1	c.-207+20121C>T	#	0
12	1228779	C	T	intron_variant	MODIFIER	LOC101104306	101104306	XM_042256882.1	c.-207+27418C>T	#	0.001072
12	1235668	C	T	intron_variant	MODIFIER	LOC101104306	101104306	XM_042256882.1	c.-206-22745C>T	#	0.005376
12	1235673	G	A	intron_variant	MODIFIER	LOC101104306	101104306	XM_042256882.1	c.-206-22740G>A	#	0
12	1301921	T	C	intron_variant	MODIFIER	LOC101104306	101104306	XM_042256882.1	c.3309+3497T>C	#	0
12	1326514	A	G	intergenic_region	MODIFIER	LOC101104306-LAX1	101104306-114117315	101104306-114117315	n.1326514A>G	#	0
12	1328171	G	A	intron_variant	MODIFIER	LAX1	114117315	XM_042256896.1	c.-111+110G>A	#	0
12	14251247	C	CTTTTTTTTTTTTTAATTTTATTTTATTTT	intergenic_region	MODIFIER	TRNAC-GCA-LOC106990525	121816155-106990525	121816155-106990525	n.14251247_14251248insTTTTTTTTTTTTTAATTTTATTTTATTTT	#	0
12	14465994	G	A	intron_variant	MODIFIER	BRINP3	101123479	XM_042257080.1	c.237-100542G>A	#	0
12	1454589	ATACTTACACCCATTTCAT	A	downstream_gene_variant	MODIFIER	ZC3H11A	101111983	XM_012186920.4	c.*3600_*3617delTACTTACACCCATTTCAT	#	0
12	14766607	C	T	intergenic_region	MODIFIER	LOC114117402-LOC121816115	114117402-121816115	114117402-121816115	n.14766607C>T	#	0
12	14848029	C	T	intergenic_region	MODIFIER	LOC121816115-TRNAS-GGA	121816115-121816120	121816115-121816120	n.14848029C>T	#	0
12	14889001	T	C	intergenic_region	MODIFIER	LOC121816115-TRNAS-GGA	121816115-121816120	121816115-121816120	n.14889001T>C	#	0
12	14896541	G	A	intergenic_region	MODIFIER	LOC121816115-TRNAS-GGA	121816115-121816120	121816115-121816120	n.14896541G>A	#	0
12	15046272	G	A	intergenic_region	MODIFIER	LOC121816115-TRNAS-GGA	121816115-121816120	121816115-121816120	n.15046272G>A	#	0
12	15081593	C	G	intergenic_region	MODIFIER	LOC121816115-TRNAS-GGA	121816115-121816120	121816115-121816120	n.15081593C>G	#	0
12	15166621	A	T	intergenic_region	MODIFIER	LOC121816115-TRNAS-GGA	121816115-121816120	121816115-121816120	n.15166621A>T	#	0.011
12	15167265	A	G	intergenic_region	MODIFIER	LOC121816115-TRNAS-GGA	121816115-121816120	121816115-121816120	n.15167265A>G	#	0.01
12	15199876	T	C	intergenic_region	MODIFIER	LOC121816115-TRNAS-GGA	121816115-121816120	121816115-121816120	n.15199876T>C	#	0
12	15443771	C	T	intergenic_region	MODIFIER	TRNAS-GGA-LOC114117409	121816120-114117409	121816120-114117409	n.15443771C>T	#	0
12	15475190	A	G	intergenic_region	MODIFIER	TRNAS-GGA-LOC114117409	121816120-114117409	121816120-114117409	n.15475190A>G	#	0
12	15539725	T	C	intergenic_region	MODIFIER	TRNAS-GGA-LOC114117409	121816120-114117409	121816120-114117409	n.15539725T>C	#	0
12	15542914	A	T	intergenic_region	MODIFIER	TRNAS-GGA-LOC114117409	121816120-114117409	121816120-114117409	n.15542914A>T	#	0
12	15542981	A	G	intergenic_region	MODIFIER	TRNAS-GGA-LOC114117409	121816120-114117409	121816120-114117409	n.15542981A>G	#	0.003804
12	15557180	C	G	intergenic_region	MODIFIER	TRNAS-GGA-LOC114117409	121816120-114117409	121816120-114117409	n.15557180C>G	#	0
12	15626811	G	A	intergenic_region	MODIFIER	LOC114117409-LOC101119577	114117409-101119577	114117409-101119577	n.15626811G>A	#	0
12	15723661	G	A	intergenic_region	MODIFIER	LOC114117409-LOC101119577	114117409-101119577	114117409-101119577	n.15723661G>A	#	0
12	15810792	A	G	intergenic_region	MODIFIER	LOC114117409-LOC101119577	114117409-101119577	114117409-101119577	n.15810792A>G	#	0.003739
12	15841570	T	C	intergenic_region	MODIFIER	LOC114117409-LOC101119577	114117409-101119577	114117409-101119577	n.15841570T>C	#	0
12	15844924	G	A	intergenic_region	MODIFIER	LOC114117409-LOC101119577	114117409-101119577	114117409-101119577	n.15844924G>A	#	0
12	1584933	C	T	intergenic_region	MODIFIER	TRNAC-ACA-LOC114117371	121816147-114117371	121816147-114117371	n.1584933C>T	#	0
12	15928874	C	T	intergenic_region	MODIFIER	LOC114117409-LOC101119577	114117409-101119577	114117409-101119577	n.15928874C>T	#	0
12	16067636	G	A	intergenic_region	MODIFIER	LOC114117409-LOC101119577	114117409-101119577	114117409-101119577	n.16067636G>A	#	0
12	1608243	G	A	intergenic_region	MODIFIER	TRNAC-ACA-LOC114117371	121816147-114117371	121816147-114117371	n.1608243G>A	#	0
12	1609655	A	G	intergenic_region	MODIFIER	TRNAC-ACA-LOC114117371	121816147-114117371	121816147-114117371	n.1609655A>G	#	0
12	16122617	A	G	intergenic_region	MODIFIER	LOC114117409-LOC101119577	114117409-101119577	114117409-101119577	n.16122617A>G	#	0
12	16159470	G	A	intergenic_region	MODIFIER	LOC101119837-LOC114117288	101119837-114117288	101119837-114117288	n.16159470G>A	#	0
12	16161541	T	G	intergenic_region	MODIFIER	LOC101119837-LOC114117288	101119837-114117288	101119837-114117288	n.16161541T>G	#	0
12	16167292	G	T	intergenic_region	MODIFIER	LOC101119837-LOC114117288	101119837-114117288	101119837-114117288	n.16167292G>T	#	0
12	16251611	G	T	intergenic_region	MODIFIER	LOC101119837-LOC114117288	101119837-114117288	101119837-114117288	n.16251611G>T	#	0
12	16311443	TTTTG	T	intergenic_region	MODIFIER	LOC101119837-LOC114117288	101119837-114117288	101119837-114117288	n.16311444_16311447delTTTG	#	0
12	16333444	G	T	intergenic_region	MODIFIER	LOC114117288-LOC114117289	114117288-114117289	114117288-114117289	n.16333444G>T	#	0
12	16357589	G	C	intergenic_region	MODIFIER	LOC114117288-LOC114117289	114117288-114117289	114117288-114117289	n.16357589G>C	#	0.008574
12	16359036	C	G	intergenic_region	MODIFIER	LOC114117288-LOC114117289	114117288-114117289	114117288-114117289	n.16359036C>G	#	0.008565
12	16361623	T	G	intergenic_region	MODIFIER	LOC114117288-LOC114117289	114117288-114117289	114117288-114117289	n.16361623T>G	#	0.009081
12	16374688	G	A	intergenic_region	MODIFIER	LOC114117288-LOC114117289	114117288-114117289	114117288-114117289	n.16374688G>A	#	0.007495
12	16404138	A	G	intergenic_region	MODIFIER	LOC114117288-LOC114117289	114117288-114117289	114117288-114117289	n.16404138A>G	#	0.008565
12	16408837	A	ATTTT	intergenic_region	MODIFIER	LOC114117288-LOC114117289	114117288-114117289	114117288-114117289	n.16408837_16408838insTTTT	#	0
12	16413265	A	G	intergenic_region	MODIFIER	LOC114117288-LOC114117289	114117288-114117289	114117288-114117289	n.16413265A>G	#	0
12	16413685	ATTTC	A	intergenic_region	MODIFIER	LOC114117288-LOC114117289	114117288-114117289	114117288-114117289	n.16413686_16413689delTTTC	#	0
12	16429323	G	T	intergenic_region	MODIFIER	LOC114117288-LOC114117289	114117288-114117289	114117288-114117289	n.16429323G>T	#	0.007495
12	16430964	A	G	intergenic_region	MODIFIER	LOC114117288-LOC114117289	114117288-114117289	114117288-114117289	n.16430964A>G	#	0
12	16444785	T	TA	intergenic_region	MODIFIER	LOC114117289-TRNAY-GUA	114117289-121816126	114117289-121816126	n.16444785_16444786insA	#	0.009956
12	16453848	A	T	intergenic_region	MODIFIER	LOC114117289-TRNAY-GUA	114117289-121816126	114117289-121816126	n.16453848A>T	#	0.009636
12	16459432	G	A	intergenic_region	MODIFIER	LOC114117289-TRNAY-GUA	114117289-121816126	114117289-121816126	n.16459432G>A	#	0.009626
12	16462652	A	G	intergenic_region	MODIFIER	LOC114117289-TRNAY-GUA	114117289-121816126	114117289-121816126	n.16462652A>G	#	0.009615
12	16463749	A	C	intergenic_region	MODIFIER	LOC114117289-TRNAY-GUA	114117289-121816126	114117289-121816126	n.16463749A>C	#	0.009081
12	16473875	G	A	intergenic_region	MODIFIER	LOC114117289-TRNAY-GUA	114117289-121816126	114117289-121816126	n.16473875G>A	#	0.00803
12	16474401	T	C	intergenic_region	MODIFIER	LOC114117289-TRNAY-GUA	114117289-121816126	114117289-121816126	n.16474401T>C	#	0.009081
12	16476778	G	T	intergenic_region	MODIFIER	LOC114117289-TRNAY-GUA	114117289-121816126	114117289-121816126	n.16476778G>T	#	0.007535
12	16477422	A	G	intergenic_region	MODIFIER	LOC114117289-TRNAY-GUA	114117289-121816126	114117289-121816126	n.16477422A>G	#	0
12	16477743	C	CA	intergenic_region	MODIFIER	LOC114117289-TRNAY-GUA	114117289-121816126	114117289-121816126	n.16477743_16477744insA	#	0
12	16478099	T	G	intergenic_region	MODIFIER	LOC114117289-TRNAY-GUA	114117289-121816126	114117289-121816126	n.16478099T>G	#	0.009626
12	16478479	T	C	intergenic_region	MODIFIER	LOC114117289-TRNAY-GUA	114117289-121816126	114117289-121816126	n.16478479T>C	#	0.009091
12	16479481	T	C	intergenic_region	MODIFIER	LOC114117289-TRNAY-GUA	114117289-121816126	114117289-121816126	n.16479481T>C	#	0.009091
12	16479532	T	C	intergenic_region	MODIFIER	LOC114117289-TRNAY-GUA	114117289-121816126	114117289-121816126	n.16479532T>C	#	0.008556
12	16479591	T	C	intergenic_region	MODIFIER	LOC114117289-TRNAY-GUA	114117289-121816126	114117289-121816126	n.16479591T>C	#	0.008565
12	16480567	T	C	intergenic_region	MODIFIER	LOC114117289-TRNAY-GUA	114117289-121816126	114117289-121816126	n.16480567T>C	#	0.008565
12	16482170	A	G	intergenic_region	MODIFIER	LOC114117289-TRNAY-GUA	114117289-121816126	114117289-121816126	n.16482170A>G	#	0.007617
12	16482198	AAG	A	intergenic_region	MODIFIER	LOC114117289-TRNAY-GUA	114117289-121816126	114117289-121816126	n.16482199_16482200delAG	#	0.007012
12	16491495	C	T	intergenic_region	MODIFIER	LOC114117289-TRNAY-GUA	114117289-121816126	114117289-121816126	n.16491495C>T	#	0.007479
12	16491949	G	C	intergenic_region	MODIFIER	LOC114117289-TRNAY-GUA	114117289-121816126	114117289-121816126	n.16491949G>C	#	0.006944
12	16493826	G	T	intergenic_region	MODIFIER	LOC114117289-TRNAY-GUA	114117289-121816126	114117289-121816126	n.16493826G>T	#	0
12	16494895	G	A	intergenic_region	MODIFIER	LOC114117289-TRNAY-GUA	114117289-121816126	114117289-121816126	n.16494895G>A	#	0
12	16496014	A	T	intergenic_region	MODIFIER	LOC114117289-TRNAY-GUA	114117289-121816126	114117289-121816126	n.16496014A>T	#	0.008013
12	16496053	T	C	intergenic_region	MODIFIER	LOC114117289-TRNAY-GUA	114117289-121816126	114117289-121816126	n.16496053T>C	#	0.007487
12	16496766	T	C	intergenic_region	MODIFIER	LOC114117289-TRNAY-GUA	114117289-121816126	114117289-121816126	n.16496766T>C	#	0.008556
12	16498630	T	G	intergenic_region	MODIFIER	LOC114117289-TRNAY-GUA	114117289-121816126	114117289-121816126	n.16498630T>G	#	0
12	16499442	T	A	intergenic_region	MODIFIER	LOC114117289-TRNAY-GUA	114117289-121816126	114117289-121816126	n.16499442T>A	#	0.00803
12	16500243	C	A	intergenic_region	MODIFIER	LOC114117289-TRNAY-GUA	114117289-121816126	114117289-121816126	n.16500243C>A	#	0.008021
12	16501140	G	GT	intergenic_region	MODIFIER	LOC114117289-TRNAY-GUA	114117289-121816126	114117289-121816126	n.16501140_16501141insT	#	0
12	16501141	G	T	intergenic_region	MODIFIER	LOC114117289-TRNAY-GUA	114117289-121816126	114117289-121816126	n.16501141G>T	#	0.007487
12	16501989	C	A	intergenic_region	MODIFIER	LOC114117289-TRNAY-GUA	114117289-121816126	114117289-121816126	n.16501989C>A	#	0.009091
12	16503230	A	G	intergenic_region	MODIFIER	LOC114117289-TRNAY-GUA	114117289-121816126	114117289-121816126	n.16503230A>G	#	0.008021
12	16503669	G	A	intergenic_region	MODIFIER	LOC114117289-TRNAY-GUA	114117289-121816126	114117289-121816126	n.16503669G>A	#	0
12	16503875	A	AT	intergenic_region	MODIFIER	LOC114117289-TRNAY-GUA	114117289-121816126	114117289-121816126	n.16503875_16503876insT	#	0.008021
12	16503910	A	G	intergenic_region	MODIFIER	LOC114117289-TRNAY-GUA	114117289-121816126	114117289-121816126	n.16503910A>G	#	0.008547
12	16504301	A	G	intergenic_region	MODIFIER	LOC114117289-TRNAY-GUA	114117289-121816126	114117289-121816126	n.16504301A>G	#	0.009081
12	16504307	CTT	C	intergenic_region	MODIFIER	LOC114117289-TRNAY-GUA	114117289-121816126	114117289-121816126	n.16504308_16504309delTT	#	0.009081
12	16504386	G	A	intergenic_region	MODIFIER	LOC114117289-TRNAY-GUA	114117289-121816126	114117289-121816126	n.16504386G>A	#	0.009101
12	16505438	T	A	intergenic_region	MODIFIER	LOC114117289-TRNAY-GUA	114117289-121816126	114117289-121816126	n.16505438T>A	#	0.008565
12	16505995	G	A	intergenic_region	MODIFIER	LOC114117289-TRNAY-GUA	114117289-121816126	114117289-121816126	n.16505995G>A	#	0.009101
12	16506611	T	G	intergenic_region	MODIFIER	LOC114117289-TRNAY-GUA	114117289-121816126	114117289-121816126	n.16506611T>G	#	0
12	16509487	C	T	intergenic_region	MODIFIER	LOC114117289-TRNAY-GUA	114117289-121816126	114117289-121816126	n.16509487C>T	#	0.008547
12	16510765	G	T	intergenic_region	MODIFIER	LOC114117289-TRNAY-GUA	114117289-121816126	114117289-121816126	n.16510765G>T	#	0.009636
12	16511513	T	A	intergenic_region	MODIFIER	LOC114117289-TRNAY-GUA	114117289-121816126	114117289-121816126	n.16511513T>A	#	0.008565
12	16512091	G	A	intergenic_region	MODIFIER	LOC114117289-TRNAY-GUA	114117289-121816126	114117289-121816126	n.16512091G>A	#	0.01
12	16512409	G	A	intergenic_region	MODIFIER	LOC114117289-TRNAY-GUA	114117289-121816126	114117289-121816126	n.16512409G>A	#	0
12	16513964	A	T	intergenic_region	MODIFIER	LOC114117289-TRNAY-GUA	114117289-121816126	114117289-121816126	n.16513964A>T	#	0
12	16515625	A	C	intergenic_region	MODIFIER	LOC114117289-TRNAY-GUA	114117289-121816126	114117289-121816126	n.16515625A>C	#	0.008021
12	16515899	A	C	intergenic_region	MODIFIER	LOC114117289-TRNAY-GUA	114117289-121816126	114117289-121816126	n.16515899A>C	#	0.008082
12	16516078	C	G	intergenic_region	MODIFIER	LOC114117289-TRNAY-GUA	114117289-121816126	114117289-121816126	n.16516078C>G	#	0.008565
12	16520560	A	G	intergenic_region	MODIFIER	LOC114117289-TRNAY-GUA	114117289-121816126	114117289-121816126	n.16520560A>G	#	0
12	16521057	C	T	intergenic_region	MODIFIER	LOC114117289-TRNAY-GUA	114117289-121816126	114117289-121816126	n.16521057C>T	#	0.008021
12	16521953	T	A	intergenic_region	MODIFIER	LOC114117289-TRNAY-GUA	114117289-121816126	114117289-121816126	n.16521953T>A	#	0.008013
12	16522699	G	A	intergenic_region	MODIFIER	LOC114117289-TRNAY-GUA	114117289-121816126	114117289-121816126	n.16522699G>A	#	0.008013
12	16523038	T	C	intergenic_region	MODIFIER	LOC114117289-TRNAY-GUA	114117289-121816126	114117289-121816126	n.16523038T>C	#	0.007487
12	16523115	A	C	intergenic_region	MODIFIER	LOC114117289-TRNAY-GUA	114117289-121816126	114117289-121816126	n.16523115A>C	#	0
12	16523322	G	GATT	intergenic_region	MODIFIER	LOC114117289-TRNAY-GUA	114117289-121816126	114117289-121816126	n.16523322_16523323insATT	#	0.00911
12	16525512	A	T	intergenic_region	MODIFIER	LOC114117289-TRNAY-GUA	114117289-121816126	114117289-121816126	n.16525512A>T	#	0
12	16539562	G	A	intergenic_region	MODIFIER	LOC114117289-TRNAY-GUA	114117289-121816126	114117289-121816126	n.16539562G>A	#	0
12	16890215	T	G	intergenic_region	MODIFIER	LOC114117289-TRNAY-GUA	114117289-121816126	114117289-121816126	n.16890215T>G	#	0.001606
12	16900791	A	G	intergenic_region	MODIFIER	LOC114117289-TRNAY-GUA	114117289-121816126	114117289-121816126	n.16900791A>G	#	0
12	16952447	T	A	intergenic_region	MODIFIER	LOC114117289-TRNAY-GUA	114117289-121816126	114117289-121816126	n.16952447T>A	#	0.00107
12	16954561	G	A	intergenic_region	MODIFIER	LOC114117289-TRNAY-GUA	114117289-121816126	114117289-121816126	n.16954561G>A	#	0.002151
12	16955212	C	T	intergenic_region	MODIFIER	LOC114117289-TRNAY-GUA	114117289-121816126	114117289-121816126	n.16955212C>T	#	0
12	16955441	GGGAAACAGT	G	intergenic_region	MODIFIER	LOC114117289-TRNAY-GUA	114117289-121816126	114117289-121816126	n.16955442_16955450delGGAAACAGT	#	0
12	16955635	G	A	intergenic_region	MODIFIER	LOC114117289-TRNAY-GUA	114117289-121816126	114117289-121816126	n.16955635G>A	#	0
12	16955769	G	A	intergenic_region	MODIFIER	LOC114117289-TRNAY-GUA	114117289-121816126	114117289-121816126	n.16955769G>A	#	0
12	16956039	T	C	intergenic_region	MODIFIER	LOC114117289-TRNAY-GUA	114117289-121816126	114117289-121816126	n.16956039T>C	#	0.005908
12	16956375	G	A	intergenic_region	MODIFIER	LOC114117289-TRNAY-GUA	114117289-121816126	114117289-121816126	n.16956375G>A	#	0.002139
12	16956376	C	A	intergenic_region	MODIFIER	LOC114117289-TRNAY-GUA	114117289-121816126	114117289-121816126	n.16956376C>A	#	0
12	16957278	G	A	intergenic_region	MODIFIER	LOC114117289-TRNAY-GUA	114117289-121816126	114117289-121816126	n.16957278G>A	#	0.001603
12	16957433	G	A	intergenic_region	MODIFIER	LOC114117289-TRNAY-GUA	114117289-121816126	114117289-121816126	n.16957433G>A	#	0.001604
12	16957878	C	T	intergenic_region	MODIFIER	LOC114117289-TRNAY-GUA	114117289-121816126	114117289-121816126	n.16957878C>T	#	0.001603
12	16958228	T	C	intergenic_region	MODIFIER	LOC114117289-TRNAY-GUA	114117289-121816126	114117289-121816126	n.16958228T>C	#	0.00268
12	16958582	T	A	intergenic_region	MODIFIER	LOC114117289-TRNAY-GUA	114117289-121816126	114117289-121816126	n.16958582T>A	#	0.002141
12	16958701	A	G	intergenic_region	MODIFIER	LOC114117289-TRNAY-GUA	114117289-121816126	114117289-121816126	n.16958701A>G	#	0.003205
12	16958770	C	G	intergenic_region	MODIFIER	LOC114117289-TRNAY-GUA	114117289-121816126	114117289-121816126	n.16958770C>G	#	0.002139
12	16959452	T	C	intergenic_region	MODIFIER	LOC114117289-TRNAY-GUA	114117289-121816126	114117289-121816126	n.16959452T>C	#	0.002141
12	16960027	G	T	intergenic_region	MODIFIER	LOC114117289-TRNAY-GUA	114117289-121816126	114117289-121816126	n.16960027G>T	#	0.002137
12	16960089	T	C	intergenic_region	MODIFIER	LOC114117289-TRNAY-GUA	114117289-121816126	114117289-121816126	n.16960089T>C	#	0
12	16960209	T	C	intergenic_region	MODIFIER	LOC114117289-TRNAY-GUA	114117289-121816126	114117289-121816126	n.16960209T>C	#	0
12	16961021	A	G	intergenic_region	MODIFIER	LOC114117289-TRNAY-GUA	114117289-121816126	114117289-121816126	n.16961021A>G	#	0
12	16961077	C	A	intergenic_region	MODIFIER	LOC114117289-TRNAY-GUA	114117289-121816126	114117289-121816126	n.16961077C>A	#	0
12	16961742	G	A	intergenic_region	MODIFIER	LOC114117289-TRNAY-GUA	114117289-121816126	114117289-121816126	n.16961742G>A	#	0.002141
12	16962703	G	A	intergenic_region	MODIFIER	LOC114117289-TRNAY-GUA	114117289-121816126	114117289-121816126	n.16962703G>A	#	0.001072
12	16964226	C	T	intergenic_region	MODIFIER	LOC114117289-TRNAY-GUA	114117289-121816126	114117289-121816126	n.16964226C>T	#	0.002671
12	16965192	G	T	intergenic_region	MODIFIER	LOC114117289-TRNAY-GUA	114117289-121816126	114117289-121816126	n.16965192G>T	#	0.001604
12	16965735	T	C	intergenic_region	MODIFIER	LOC114117289-TRNAY-GUA	114117289-121816126	114117289-121816126	n.16965735T>C	#	0.002139
12	16966875	T	C	intergenic_region	MODIFIER	LOC114117289-TRNAY-GUA	114117289-121816126	114117289-121816126	n.16966875T>C	#	0.002144
12	16969445	C	T	intergenic_region	MODIFIER	LOC114117289-TRNAY-GUA	114117289-121816126	114117289-121816126	n.16969445C>T	#	0.002139
12	16969886	C	A	intergenic_region	MODIFIER	LOC114117289-TRNAY-GUA	114117289-121816126	114117289-121816126	n.16969886C>A	#	0.001608
12	16970180	T	C	intergenic_region	MODIFIER	LOC114117289-TRNAY-GUA	114117289-121816126	114117289-121816126	n.16970180T>C	#	0.001604
12	16972970	G	T	intergenic_region	MODIFIER	LOC114117289-TRNAY-GUA	114117289-121816126	114117289-121816126	n.16972970G>T	#	0.002674
12	16973978	C	A	intergenic_region	MODIFIER	LOC114117289-TRNAY-GUA	114117289-121816126	114117289-121816126	n.16973978C>A	#	0.001603
12	16974755	C	A	intergenic_region	MODIFIER	LOC114117289-TRNAY-GUA	114117289-121816126	114117289-121816126	n.16974755C>A	#	0.002139
12	16975028	T	C	intergenic_region	MODIFIER	LOC114117289-TRNAY-GUA	114117289-121816126	114117289-121816126	n.16975028T>C	#	0.002137
12	16977557	G	T	intergenic_region	MODIFIER	LOC114117289-TRNAY-GUA	114117289-121816126	114117289-121816126	n.16977557G>T	#	0
12	16978285	G	T	intergenic_region	MODIFIER	LOC114117289-TRNAY-GUA	114117289-121816126	114117289-121816126	n.16978285G>T	#	0
12	16978844	C	T	intergenic_region	MODIFIER	LOC114117289-TRNAY-GUA	114117289-121816126	114117289-121816126	n.16978844C>T	#	0.002146
12	16978985	G	T	intergenic_region	MODIFIER	LOC114117289-TRNAY-GUA	114117289-121816126	114117289-121816126	n.16978985G>T	#	0.002144
12	16979344	G	A	intergenic_region	MODIFIER	LOC114117289-TRNAY-GUA	114117289-121816126	114117289-121816126	n.16979344G>A	#	0.001606
12	16980404	C	T	intergenic_region	MODIFIER	LOC114117289-TRNAY-GUA	114117289-121816126	114117289-121816126	n.16980404C>T	#	0.001613
12	16981674	C	A	intergenic_region	MODIFIER	LOC114117289-TRNAY-GUA	114117289-121816126	114117289-121816126	n.16981674C>A	#	0.002139
12	16982315	A	G	intergenic_region	MODIFIER	LOC114117289-TRNAY-GUA	114117289-121816126	114117289-121816126	n.16982315A>G	#	0.005882
12	16982942	A	G	intergenic_region	MODIFIER	LOC114117289-TRNAY-GUA	114117289-121816126	114117289-121816126	n.16982942A>G	#	0.002144
12	16984423	C	A	intergenic_region	MODIFIER	LOC114117289-TRNAY-GUA	114117289-121816126	114117289-121816126	n.16984423C>A	#	0.002671
12	16985145	A	G	intergenic_region	MODIFIER	LOC114117289-TRNAY-GUA	114117289-121816126	114117289-121816126	n.16985145A>G	#	0.002141
12	1713255	T	C	intergenic_region	MODIFIER	LOC101106956-SOX13	101106956-101107210	101106956-101107210	n.1713255T>C	#	0
12	17156241	TA	T	intergenic_region	MODIFIER	TRNAY-GUA-LOC114117412	121816126-114117412	121816126-114117412	n.17156242delA	#	0
12	17188692	A	G	intergenic_region	MODIFIER	TRNAY-GUA-LOC114117412	121816126-114117412	121816126-114117412	n.17188692A>G	#	0
12	17192429	G	A	intergenic_region	MODIFIER	TRNAY-GUA-LOC114117412	121816126-114117412	121816126-114117412	n.17192429G>A	#	0
12	17214437	A	G	intergenic_region	MODIFIER	TRNAY-GUA-LOC114117412	121816126-114117412	121816126-114117412	n.17214437A>G	#	0
12	17373409	T	C	intergenic_region	MODIFIER	TRNAY-GUA-LOC114117412	121816126-114117412	121816126-114117412	n.17373409T>C	#	0
12	17390340	A	G	intergenic_region	MODIFIER	TRNAY-GUA-LOC114117412	121816126-114117412	121816126-114117412	n.17390340A>G	#	0
12	17460492	C	T	intergenic_region	MODIFIER	TRNAY-GUA-LOC114117412	121816126-114117412	121816126-114117412	n.17460492C>T	#	0
12	17553428	G	C	intergenic_region	MODIFIER	TRNAY-GUA-LOC114117412	121816126-114117412	121816126-114117412	n.17553428G>C	#	0
12	1794420	C	A	intergenic_region	MODIFIER	REN-KISS1	443310-101107719	443310-101107719	n.1794420C>A	#	0
12	31587997	C	T	intron_variant	MODIFIER	EFCAB2	101106863	XM_015099187.3	c.31+8981G>A	#	0
12	31606941	A	G	intergenic_region	MODIFIER	EFCAB2-LOC105607260	101106863-105607260	101106863-105607260	n.31606941A>G	#	0.034
12	4948039	C	T	downstream_gene_variant	MODIFIER	LOC101114456	101114456	XM_027976144.2	c.*2422C>T	#	0
12	4952142	G	T	intergenic_region	MODIFIER	LOC101114456-LOC114117318	101114456-114117318	101114456-114117318	n.4952142G>T	#	0
12	4979132	G	A	intron_variant	MODIFIER	LOC114117318	114117318	114117318	n.343-3856G>A	#	0.003205
12	4979144	A	G	intron_variant	MODIFIER	LOC114117318	114117318	114117318	n.343-3844A>G	#	0.004283
12	71887263	T	G	intron_variant	MODIFIER	KCNH1	101120348	XM_004013915.5	c.1381+33436T>G	#	0
12	73370790	G	A	intergenic_region	MODIFIER	LOC121816060-LOC114117372	121816060-114117372	121816060-114117372	n.73370790G>A	#	0.008556
12	73461089	C	CA	intergenic_region	MODIFIER	LOC121816060-LOC114117372	121816060-114117372	121816060-114117372	n.73461089_73461090insA	#	0.008556
12	73526961	G	A	intergenic_region	MODIFIER	LOC121816060-LOC114117372	121816060-114117372	121816060-114117372	n.73526961G>A	#	0
12	73653227	T	C	intergenic_region	MODIFIER	LOC121816060-LOC114117372	121816060-114117372	121816060-114117372	n.73653227T>C	#	0.00803
12	73790856	C	T	intergenic_region	MODIFIER	LOC121816060-LOC114117372	121816060-114117372	121816060-114117372	n.73790856C>T	#	0.009667
12	7537656	G	A	intergenic_region	MODIFIER	LOC114117326-LOC101117524	114117326-101117524	114117326-101117524	n.7537656G>A	#	0
12	75626408	A	C	intron_variant	MODIFIER	CRB1	101106957	XM_042229290.1	c.70+15444A>C	#	0.031
12	75627395	G	A	intron_variant	MODIFIER	CRB1	101106957	XM_042229290.1	c.70+16431G>A	#	0
12	75629122	G	A	intron_variant	MODIFIER	CRB1	101106957	XM_042229290.1	c.70+18158G>A	#	0.03
12	7708528	G	T	intergenic_region	MODIFIER	LOC114117326-LOC101117524	114117326-101117524	114117326-101117524	n.7708528G>T	#	0
13	12983839	C	T	downstream_gene_variant	MODIFIER	LOC105610814	105610814	XR_001044320.4	n.*3167C>T	#	0
13	13200287	T	C	intergenic_region	MODIFIER	LOC105610814-TRNAG-UCC	105610814-121816341	105610814-121816341	n.13200287T>C	#	0.006417
13	13266279	A	T	intergenic_region	MODIFIER	LOC105610814-TRNAG-UCC	105610814-121816341	105610814-121816341	n.13266279A>T	#	0
13	13285739	A	AT	intergenic_region	MODIFIER	LOC105610814-TRNAG-UCC	105610814-121816341	105610814-121816341	n.13285739_13285740insT	#	0
13	13326686	A	G	intergenic_region	MODIFIER	LOC105610814-TRNAG-UCC	105610814-121816341	105610814-121816341	n.13326686A>G	#	0
13	13488781	G	T	intergenic_region	MODIFIER	LOC114117710-TRNAS-GGA	114117710-121816351	114117710-121816351	n.13488781G>T	#	0
13	13526055	C	T	intergenic_region	MODIFIER	LOC114117710-TRNAS-GGA	114117710-121816351	114117710-121816351	n.13526055C>T	#	0
13	13532204	C	T	intergenic_region	MODIFIER	LOC114117710-TRNAS-GGA	114117710-121816351	114117710-121816351	n.13532204C>T	#	0.057
13	13533515	G	A	intergenic_region	MODIFIER	LOC114117710-TRNAS-GGA	114117710-121816351	114117710-121816351	n.13533515G>A	#	0.027
13	13533517	A	AT	intergenic_region	MODIFIER	LOC114117710-TRNAS-GGA	114117710-121816351	114117710-121816351	n.13533517_13533518insT	#	0
13	13537469	C	T	intergenic_region	MODIFIER	LOC114117710-TRNAS-GGA	114117710-121816351	114117710-121816351	n.13537469C>T	#	0.024
13	13538127	A	G	intergenic_region	MODIFIER	LOC114117710-TRNAS-GGA	114117710-121816351	114117710-121816351	n.13538127A>G	#	0.026
13	13538361	C	T	intergenic_region	MODIFIER	LOC114117710-TRNAS-GGA	114117710-121816351	114117710-121816351	n.13538361C>T	#	0
13	13538383	A	C	intergenic_region	MODIFIER	LOC114117710-TRNAS-GGA	114117710-121816351	114117710-121816351	n.13538383A>C	#	0
13	13538400	T	A	intergenic_region	MODIFIER	LOC114117710-TRNAS-GGA	114117710-121816351	114117710-121816351	n.13538400T>A	#	0.027
13	13538605	T	C	intergenic_region	MODIFIER	LOC114117710-TRNAS-GGA	114117710-121816351	114117710-121816351	n.13538605T>C	#	0.026
13	13538986	A	G	intergenic_region	MODIFIER	LOC114117710-TRNAS-GGA	114117710-121816351	114117710-121816351	n.13538986A>G	#	0.026
13	13539471	T	G	intergenic_region	MODIFIER	LOC114117710-TRNAS-GGA	114117710-121816351	114117710-121816351	n.13539471T>G	#	0
13	13540669	T	C	intergenic_region	MODIFIER	LOC114117710-TRNAS-GGA	114117710-121816351	114117710-121816351	n.13540669T>C	#	0.026
13	13540704	G	T	intergenic_region	MODIFIER	LOC114117710-TRNAS-GGA	114117710-121816351	114117710-121816351	n.13540704G>T	#	0.026
13	13543284	TGTTC	T	intergenic_region	MODIFIER	LOC114117710-TRNAS-GGA	114117710-121816351	114117710-121816351	n.13543285_13543288delGTTC	#	0.027
13	13543599	G	A	intergenic_region	MODIFIER	LOC114117710-TRNAS-GGA	114117710-121816351	114117710-121816351	n.13543599G>A	#	0.027
13	13544499	A	G	intergenic_region	MODIFIER	LOC114117710-TRNAS-GGA	114117710-121816351	114117710-121816351	n.13544499A>G	#	0.026
13	13547214	A	T	intergenic_region	MODIFIER	LOC114117710-TRNAS-GGA	114117710-121816351	114117710-121816351	n.13547214A>T	#	0.032
13	13554427	G	A	intergenic_region	MODIFIER	LOC114117710-TRNAS-GGA	114117710-121816351	114117710-121816351	n.13554427G>A	#	0.034
13	13561250	A	C	intergenic_region	MODIFIER	LOC114117710-TRNAS-GGA	114117710-121816351	114117710-121816351	n.13561250A>C	#	0
13	13597128	C	T	intergenic_region	MODIFIER	LOC114117710-TRNAS-GGA	114117710-121816351	114117710-121816351	n.13597128C>T	#	0
13	13702357	A	G	intergenic_region	MODIFIER	LOC114117710-TRNAS-GGA	114117710-121816351	114117710-121816351	n.13702357A>G	#	0
13	13727918	G	A	intergenic_region	MODIFIER	LOC114117710-TRNAS-GGA	114117710-121816351	114117710-121816351	n.13727918G>A	#	0
13	13769830	G	A	intergenic_region	MODIFIER	LOC114117710-TRNAS-GGA	114117710-121816351	114117710-121816351	n.13769830G>A	#	0
13	13781591	C	T	intergenic_region	MODIFIER	LOC114117710-TRNAS-GGA	114117710-121816351	114117710-121816351	n.13781591C>T	#	0
13	13852927	A	G	intergenic_region	MODIFIER	LOC114117710-TRNAS-GGA	114117710-121816351	114117710-121816351	n.13852927A>G	#	0
13	13889113	C	T	intergenic_region	MODIFIER	LOC114117710-TRNAS-GGA	114117710-121816351	114117710-121816351	n.13889113C>T	#	0
13	13889608	C	T	intergenic_region	MODIFIER	LOC114117710-TRNAS-GGA	114117710-121816351	114117710-121816351	n.13889608C>T	#	0.002141
13	13890133	A	AT	intergenic_region	MODIFIER	LOC114117710-TRNAS-GGA	114117710-121816351	114117710-121816351	n.13890133_13890134insT	#	0
13	13923246	A	G	intergenic_region	MODIFIER	LOC114117710-TRNAS-GGA	114117710-121816351	114117710-121816351	n.13923246A>G	#	0
13	13925555	CA	C	intergenic_region	MODIFIER	LOC114117710-TRNAS-GGA	114117710-121816351	114117710-121816351	n.13925556delA	#	0
13	13984852	C	T	intergenic_region	MODIFIER	LOC114117710-TRNAS-GGA	114117710-121816351	114117710-121816351	n.13984852C>T	#	0
13	14163409	C	T	intergenic_region	MODIFIER	TRNAS-GGA-TRNAC-ACA	121816351-114117740	121816351-114117740	n.14163409C>T	#	0
13	14172387	C	T	intergenic_region	MODIFIER	TRNAS-GGA-TRNAC-ACA	121816351-114117740	121816351-114117740	n.14172387C>T	#	0
13	14187975	G	A	intergenic_region	MODIFIER	TRNAS-GGA-TRNAC-ACA	121816351-114117740	121816351-114117740	n.14187975G>A	#	0
13	14219565	T	C	intergenic_region	MODIFIER	TRNAS-GGA-TRNAC-ACA	121816351-114117740	121816351-114117740	n.14219565T>C	#	0.001604
13	14240254	C	T	intergenic_region	MODIFIER	TRNAS-GGA-TRNAC-ACA	121816351-114117740	121816351-114117740	n.14240254C>T	#	0.018
13	14241561	G	A	intergenic_region	MODIFIER	TRNAS-GGA-TRNAC-ACA	121816351-114117740	121816351-114117740	n.14241561G>A	#	0.018
13	14252407	G	A	intergenic_region	MODIFIER	TRNAS-GGA-TRNAC-ACA	121816351-114117740	121816351-114117740	n.14252407G>A	#	0.013
13	14253426	CAATGGGATCGCTGGATCACATGGTAATTTTATGTTTAATTTTT	C	intergenic_region	MODIFIER	TRNAS-GGA-TRNAC-ACA	121816351-114117740	121816351-114117740	n.14253427_14253469delAATGGGATCGCTGGATCACATGGTAATTTTATGTTTAATTTTT	#	0
13	14254578	G	A	intergenic_region	MODIFIER	TRNAS-GGA-TRNAC-ACA	121816351-114117740	121816351-114117740	n.14254578G>A	#	0
13	14255054	T	C	intergenic_region	MODIFIER	TRNAS-GGA-TRNAC-ACA	121816351-114117740	121816351-114117740	n.14255054T>C	#	0
13	14257303	T	C	intergenic_region	MODIFIER	TRNAS-GGA-TRNAC-ACA	121816351-114117740	121816351-114117740	n.14257303T>C	#	0
13	14257354	G	A	intergenic_region	MODIFIER	TRNAS-GGA-TRNAC-ACA	121816351-114117740	121816351-114117740	n.14257354G>A	#	0.017
13	14258131	A	T	intergenic_region	MODIFIER	TRNAS-GGA-TRNAC-ACA	121816351-114117740	121816351-114117740	n.14258131A>T	#	0.017
13	14261974	C	T	intergenic_region	MODIFIER	TRNAS-GGA-TRNAC-ACA	121816351-114117740	121816351-114117740	n.14261974C>T	#	0
13	14262931	T	G	intergenic_region	MODIFIER	TRNAS-GGA-TRNAC-ACA	121816351-114117740	121816351-114117740	n.14262931T>G	#	0.015
13	14263449	G	A	intergenic_region	MODIFIER	TRNAS-GGA-TRNAC-ACA	121816351-114117740	121816351-114117740	n.14263449G>A	#	0
13	14264705	C	T	intergenic_region	MODIFIER	TRNAS-GGA-TRNAC-ACA	121816351-114117740	121816351-114117740	n.14264705C>T	#	0
13	14264741	A	G	intergenic_region	MODIFIER	TRNAS-GGA-TRNAC-ACA	121816351-114117740	121816351-114117740	n.14264741A>G	#	0.016
13	14265164	A	G	intergenic_region	MODIFIER	TRNAS-GGA-TRNAC-ACA	121816351-114117740	121816351-114117740	n.14265164A>G	#	0.018
13	14265587	A	T	intergenic_region	MODIFIER	TRNAS-GGA-TRNAC-ACA	121816351-114117740	121816351-114117740	n.14265587A>T	#	0.017
13	14265861	G	A	intergenic_region	MODIFIER	TRNAS-GGA-TRNAC-ACA	121816351-114117740	121816351-114117740	n.14265861G>A	#	0.017
13	14266108	C	G	intergenic_region	MODIFIER	TRNAS-GGA-TRNAC-ACA	121816351-114117740	121816351-114117740	n.14266108C>G	#	0.015
13	14267657	A	G	intergenic_region	MODIFIER	TRNAS-GGA-TRNAC-ACA	121816351-114117740	121816351-114117740	n.14267657A>G	#	0.018
13	14267807	G	T	intergenic_region	MODIFIER	TRNAS-GGA-TRNAC-ACA	121816351-114117740	121816351-114117740	n.14267807G>T	#	0.017
13	14267899	G	C	intergenic_region	MODIFIER	TRNAS-GGA-TRNAC-ACA	121816351-114117740	121816351-114117740	n.14267899G>C	#	0.018
13	14268018	G	A	intergenic_region	MODIFIER	TRNAS-GGA-TRNAC-ACA	121816351-114117740	121816351-114117740	n.14268018G>A	#	0.018
13	14269035	G	T	intergenic_region	MODIFIER	TRNAS-GGA-TRNAC-ACA	121816351-114117740	121816351-114117740	n.14269035G>T	#	0.016
13	14272700	A	T	intergenic_region	MODIFIER	TRNAS-GGA-TRNAC-ACA	121816351-114117740	121816351-114117740	n.14272700A>T	#	0.018
13	14290044	T	G	intergenic_region	MODIFIER	TRNAS-GGA-TRNAC-ACA	121816351-114117740	121816351-114117740	n.14290044T>G	#	0.018
13	14293756	G	A	intergenic_region	MODIFIER	TRNAS-GGA-TRNAC-ACA	121816351-114117740	121816351-114117740	n.14293756G>A	#	0.017
13	14297488	C	T	intergenic_region	MODIFIER	TRNAS-GGA-TRNAC-ACA	121816351-114117740	121816351-114117740	n.14297488C>T	#	0
13	14299534	T	C	intergenic_region	MODIFIER	TRNAS-GGA-TRNAC-ACA	121816351-114117740	121816351-114117740	n.14299534T>C	#	0.028
13	14300443	G	T	intergenic_region	MODIFIER	TRNAS-GGA-TRNAC-ACA	121816351-114117740	121816351-114117740	n.14300443G>T	#	0.018
13	14357917	T	TA	intergenic_region	MODIFIER	TRNAS-GGA-TRNAC-ACA	121816351-114117740	121816351-114117740	n.14357917_14357918insA	#	0
13	14360221	G	C	intergenic_region	MODIFIER	TRNAS-GGA-TRNAC-ACA	121816351-114117740	121816351-114117740	n.14360221G>C	#	0.016
13	14360528	T	C	intergenic_region	MODIFIER	TRNAS-GGA-TRNAC-ACA	121816351-114117740	121816351-114117740	n.14360528T>C	#	0.016
13	14363280	A	G	intergenic_region	MODIFIER	TRNAS-GGA-TRNAC-ACA	121816351-114117740	121816351-114117740	n.14363280A>G	#	0.017
13	14391603	T	C	intergenic_region	MODIFIER	TRNAS-GGA-TRNAC-ACA	121816351-114117740	121816351-114117740	n.14391603T>C	#	0
13	14400569	A	G	intergenic_region	MODIFIER	TRNAS-GGA-TRNAC-ACA	121816351-114117740	121816351-114117740	n.14400569A>G	#	0.019
13	14421931	CAATTAGGACTGCCTT	C	intergenic_region	MODIFIER	TRNAS-GGA-TRNAC-ACA	121816351-114117740	121816351-114117740	n.14421932_14421946delAATTAGGACTGCCTT	#	0.019
13	14421948	T	A	intergenic_region	MODIFIER	TRNAS-GGA-TRNAC-ACA	121816351-114117740	121816351-114117740	n.14421948T>A	#	0.018
13	14473023	C	T	intergenic_region	MODIFIER	TRNAS-GGA-TRNAC-ACA	121816351-114117740	121816351-114117740	n.14473023C>T	#	0
13	14579579	TC	T	intergenic_region	MODIFIER	TRNAC-ACA-CELF2	114117740-101107886	114117740-101107886	n.14579580delC	#	0
13	14696479	C	T	intergenic_region	MODIFIER	TRNAC-ACA-CELF2	114117740-101107886	114117740-101107886	n.14696479C>T	#	0
13	14742806	G	A	intergenic_region	MODIFIER	TRNAC-ACA-CELF2	114117740-101107886	114117740-101107886	n.14742806G>A	#	0.008556
13	14780121	C	T	intergenic_region	MODIFIER	TRNAC-ACA-CELF2	114117740-101107886	114117740-101107886	n.14780121C>T	#	0
13	14804783	G	A	intergenic_region	MODIFIER	TRNAC-ACA-CELF2	114117740-101107886	114117740-101107886	n.14804783G>A	#	0.011
13	14937137	G	T	intron_variant	MODIFIER	CELF2	101107886	XM_027976519.2	c.53+10729G>T	#	0
13	14937230	C	A	intron_variant	MODIFIER	CELF2	101107886	XM_027976519.2	c.53+10822C>A	#	0
13	14938450	G	A	intron_variant	MODIFIER	CELF2	101107886	XM_027976519.2	c.53+12042G>A	#	0
13	14941092	T	C	intron_variant	MODIFIER	CELF2	101107886	XM_027976519.2	c.53+14684T>C	#	0
13	314420	C	A	3_prime_UTR_variant	MODIFIER	LOC114117541	114117541	XM_042230390.1	c.*105G>T	#	0
13	314462	C	G	3_prime_UTR_variant	MODIFIER	LOC114117541	114117541	XM_042230390.1	c.*63G>C	#	0
13	314463	C	G	3_prime_UTR_variant	MODIFIER	LOC114117541	114117541	XM_042230390.1	c.*62G>C	#	0
13	314466	G	GGGAGC	3_prime_UTR_variant	MODIFIER	LOC114117541	114117541	XM_042230390.1	c.*58_*59insGCTCC	#	0
13	314473	C	T	3_prime_UTR_variant	MODIFIER	LOC114117541	114117541	XM_042230390.1	c.*52G>A	#	0
13	314474	A	G	3_prime_UTR_variant	MODIFIER	LOC114117541	114117541	XM_042230390.1	c.*51T>C	#	0
13	62049386	G	A	intron_variant	MODIFIER	BPIFB4	101107375	XM_027976446.1	c.1156-324G>A	#	0.005359
13	62063505	G	A	intron_variant	MODIFIER	BPIFB4	101107375	XM_027976446.1	c.1836+411G>A	#	0.005348
13	62065259	T	C	intron_variant	MODIFIER	BPIFB4	101107375	XM_027976446.1	c.1837-1487T>C	#	0.004813
13	62065507	CTG	C	intron_variant	MODIFIER	BPIFB4	101107375	XM_027976446.1	c.1837-1238_1837-1237delTG	#	0.004808
13	62098734	T	C	intergenic_region	MODIFIER	LOC114117686-LOC101114720	114117686-101114720	114117686-101114720	n.62098734T>C	#	0.00641
13	62101435	C	A	intergenic_region	MODIFIER	LOC114117686-LOC101114720	114117686-101114720	114117686-101114720	n.62101435C>A	#	0.005927
13	62107732	A	C	intergenic_region	MODIFIER	LOC114117686-LOC101114720	114117686-101114720	114117686-101114720	n.62107732A>C	#	0.005348
13	62113665	G	GCT	intergenic_region	MODIFIER	LOC114117686-LOC101114720	114117686-101114720	114117686-101114720	n.62113665_62113666insCT	#	0
13	62131913	T	C	intergenic_region	MODIFIER	LOC114117686-LOC101114720	114117686-101114720	114117686-101114720	n.62131913T>C	#	0
13	62138049	G	GT	intergenic_region	MODIFIER	LOC114117686-LOC101114720	114117686-101114720	114117686-101114720	n.62138049_62138050insT	#	0.005895
13	62140384	T	C	intergenic_region	MODIFIER	LOC114117686-LOC101114720	114117686-101114720	114117686-101114720	n.62140384T>C	#	0.006445
13	62146509	A	G	intergenic_region	MODIFIER	LOC114117686-LOC101114720	114117686-101114720	114117686-101114720	n.62146509A>G	#	0.006424
13	62147561	C	T	intergenic_region	MODIFIER	LOC114117686-LOC101114720	114117686-101114720	114117686-101114720	n.62147561C>T	#	0.005914
13	62151440	A	G	intergenic_region	MODIFIER	LOC114117686-LOC101114720	114117686-101114720	114117686-101114720	n.62151440A>G	#	0.005889
13	62166465	G	T	intergenic_region	MODIFIER	LOC114117686-LOC101114720	114117686-101114720	114117686-101114720	n.62166465G>T	#	0.006959
13	62166781	T	C	intergenic_region	MODIFIER	LOC114117686-LOC101114720	114117686-101114720	114117686-101114720	n.62166781T>C	#	0.008021
13	62168550	A	T	intergenic_region	MODIFIER	LOC114117686-LOC101114720	114117686-101114720	114117686-101114720	n.62168550A>T	#	0
13	62170764	G	T	intergenic_region	MODIFIER	LOC114117686-LOC101114720	114117686-101114720	114117686-101114720	n.62170764G>T	#	0.005882
13	62179381	A	C	intron_variant	MODIFIER	LOC101114720	101114720	XM_027977077.2	c.396-167A>C	#	0.01
13	62181387	T	C	intron_variant	MODIFIER	LOC101114720	101114720	XM_027977077.2	c.546-712T>C	#	0
13	62191399	C	T	intergenic_region	MODIFIER	LOC101114720-LOC114117616	101114720-114117616	101114720-114117616	n.62191399C>T	#	0
13	62193906	A	G	intergenic_region	MODIFIER	LOC101114720-LOC114117616	101114720-114117616	101114720-114117616	n.62193906A>G	#	0
13	62194335	A	G	intergenic_region	MODIFIER	LOC101114720-LOC114117616	101114720-114117616	101114720-114117616	n.62194335A>G	#	0.001603
13	62194591	T	C	intergenic_region	MODIFIER	LOC101114720-LOC114117616	101114720-114117616	101114720-114117616	n.62194591T>C	#	0.005876
13	62195483	G	A	intergenic_region	MODIFIER	LOC101114720-LOC114117616	101114720-114117616	101114720-114117616	n.62195483G>A	#	0.005895
13	62196560	G	A	intergenic_region	MODIFIER	LOC101114720-LOC114117616	101114720-114117616	101114720-114117616	n.62196560G>A	#	0.006952
13	62197729	A	T	intergenic_region	MODIFIER	LOC101114720-LOC114117616	101114720-114117616	101114720-114117616	n.62197729A>T	#	0
13	62199347	C	T	intergenic_region	MODIFIER	LOC101114720-LOC114117616	101114720-114117616	101114720-114117616	n.62199347C>T	#	0
13	62199789	G	A	intergenic_region	MODIFIER	LOC101114720-LOC114117616	101114720-114117616	101114720-114117616	n.62199789G>A	#	0
13	62203048	A	C	intergenic_region	MODIFIER	LOC101114720-LOC114117616	101114720-114117616	101114720-114117616	n.62203048A>C	#	0.005353
13	62205099	G	T	intergenic_region	MODIFIER	LOC101114720-LOC114117616	101114720-114117616	101114720-114117616	n.62205099G>T	#	0
13	62206202	T	C	intergenic_region	MODIFIER	LOC101114720-LOC114117616	101114720-114117616	101114720-114117616	n.62206202T>C	#	0
13	62206482	TCTCTATAC	T	intergenic_region	MODIFIER	LOC101114720-LOC114117616	101114720-114117616	101114720-114117616	n.62206483_62206490delCTCTATAC	#	0
13	62206537	C	T	intergenic_region	MODIFIER	LOC101114720-LOC114117616	101114720-114117616	101114720-114117616	n.62206537C>T	#	0.007479
13	62209721	A	G	intergenic_region	MODIFIER	LOC101114720-LOC114117616	101114720-114117616	101114720-114117616	n.62209721A>G	#	0
13	62211599	C	T	intergenic_region	MODIFIER	LOC101114720-LOC114117616	101114720-114117616	101114720-114117616	n.62211599C>T	#	0
13	62211787	C	CT	intergenic_region	MODIFIER	LOC101114720-LOC114117616	101114720-114117616	101114720-114117616	n.62211787_62211788insT	#	0
13	62213535	G	A	downstream_gene_variant	MODIFIER	LOC114117616	114117616	XR_006055792.1	n.*267G>A	#	0.005882
13	62216664	T	G	downstream_gene_variant	MODIFIER	LOC114117616	114117616	XR_006055792.1	n.*3396T>G	#	0.00641
13	62220557	C	T	intergenic_region	MODIFIER	LOC114117616-LOC101115983	114117616-101115983	114117616-101115983	n.62220557C>T	#	0
13	62221218	A	G	intergenic_region	MODIFIER	LOC114117616-LOC101115983	114117616-101115983	114117616-101115983	n.62221218A>G	#	0
13	62221689	C	T	intergenic_region	MODIFIER	LOC114117616-LOC101115983	114117616-101115983	114117616-101115983	n.62221689C>T	#	0.006417
13	62222612	A	G	intergenic_region	MODIFIER	LOC114117616-LOC101115983	114117616-101115983	114117616-101115983	n.62222612A>G	#	0.006459
13	62223249	G	A	intergenic_region	MODIFIER	LOC114117616-LOC101115983	114117616-101115983	114117616-101115983	n.62223249G>A	#	0.425
13	62224700	C	T	intergenic_region	MODIFIER	LOC114117616-LOC101115983	114117616-101115983	114117616-101115983	n.62224700C>T	#	0
13	62225510	G	A	intergenic_region	MODIFIER	LOC114117616-LOC101115983	114117616-101115983	114117616-101115983	n.62225510G>A	#	0
13	62225946	A	T	intergenic_region	MODIFIER	LOC114117616-LOC101115983	114117616-101115983	114117616-101115983	n.62225946A>T	#	0
13	62229772	C	T	intergenic_region	MODIFIER	LOC114117616-LOC101115983	114117616-101115983	114117616-101115983	n.62229772C>T	#	0.00641
13	62230465	G	A	intergenic_region	MODIFIER	LOC114117616-LOC101115983	114117616-101115983	114117616-101115983	n.62230465G>A	#	0.005876
13	62234995	A	C	intergenic_region	MODIFIER	LOC114117616-LOC101115983	114117616-101115983	114117616-101115983	n.62234995A>C	#	0.005882
13	62235637	T	TAA	intergenic_region	MODIFIER	LOC114117616-LOC101115983	114117616-101115983	114117616-101115983	n.62235637_62235638insAA	#	0
13	62235977	T	G	intergenic_region	MODIFIER	LOC114117616-LOC101115983	114117616-101115983	114117616-101115983	n.62235977T>G	#	0.007487
13	62236103	C	G	intergenic_region	MODIFIER	LOC114117616-LOC101115983	114117616-101115983	114117616-101115983	n.62236103C>G	#	0.008013
13	62236483	A	G	intergenic_region	MODIFIER	LOC114117616-LOC101115983	114117616-101115983	114117616-101115983	n.62236483A>G	#	0.008047
13	62236587	G	A	intergenic_region	MODIFIER	LOC114117616-LOC101115983	114117616-101115983	114117616-101115983	n.62236587G>A	#	0.008013
13	62236735	A	C	intergenic_region	MODIFIER	LOC114117616-LOC101115983	114117616-101115983	114117616-101115983	n.62236735A>C	#	0.006944
13	62237307	G	A	intergenic_region	MODIFIER	LOC114117616-LOC101115983	114117616-101115983	114117616-101115983	n.62237307G>A	#	0
13	62237417	C	T	intergenic_region	MODIFIER	LOC114117616-LOC101115983	114117616-101115983	114117616-101115983	n.62237417C>T	#	0.007503
13	62238122	G	T	intergenic_region	MODIFIER	LOC114117616-LOC101115983	114117616-101115983	114117616-101115983	n.62238122G>T	#	0.008547
13	62238412	TTGGTTGGA	T	intergenic_region	MODIFIER	LOC114117616-LOC101115983	114117616-101115983	114117616-101115983	n.62238413_62238420delTGGTTGGA	#	0.038
13	62239105	T	C	intergenic_region	MODIFIER	LOC114117616-LOC101115983	114117616-101115983	114117616-101115983	n.62239105T>C	#	0.00641
13	62240107	C	T	intergenic_region	MODIFIER	LOC114117616-LOC101115983	114117616-101115983	114117616-101115983	n.62240107C>T	#	0.007487
13	62240351	G	T	intergenic_region	MODIFIER	LOC114117616-LOC101115983	114117616-101115983	114117616-101115983	n.62240351G>T	#	0.005895
13	62241959	ATGGTTGGTG	A	intergenic_region	MODIFIER	LOC114117616-LOC101115983	114117616-101115983	114117616-101115983	n.62241960_62241968delTGGTTGGTG	#	0.005365
13	62242126	T	C	intergenic_region	MODIFIER	LOC114117616-LOC101115983	114117616-101115983	114117616-101115983	n.62242126T>C	#	0.005882
13	62244585	A	C	intergenic_region	MODIFIER	LOC114117616-LOC101115983	114117616-101115983	114117616-101115983	n.62244585A>C	#	0.005882
13	62246232	C	G	intergenic_region	MODIFIER	LOC114117616-LOC101115983	114117616-101115983	114117616-101115983	n.62246232C>G	#	0.005895
13	62246286	C	G	intergenic_region	MODIFIER	LOC114117616-LOC101115983	114117616-101115983	114117616-101115983	n.62246286C>G	#	0.006452
13	62246436	T	C	intergenic_region	MODIFIER	LOC114117616-LOC101115983	114117616-101115983	114117616-101115983	n.62246436T>C	#	0.005889
13	62247604	C	T	intergenic_region	MODIFIER	LOC114117616-LOC101115983	114117616-101115983	114117616-101115983	n.62247604C>T	#	0.005882
13	62248522	G	A	intergenic_region	MODIFIER	LOC114117616-LOC101115983	114117616-101115983	114117616-101115983	n.62248522G>A	#	0.007495
13	62248762	T	C	intergenic_region	MODIFIER	LOC114117616-LOC101115983	114117616-101115983	114117616-101115983	n.62248762T>C	#	0.006952
13	62250813	C	T	intergenic_region	MODIFIER	LOC114117616-LOC101115983	114117616-101115983	114117616-101115983	n.62250813C>T	#	0.065
13	62251796	C	CT	intergenic_region	MODIFIER	LOC114117616-LOC101115983	114117616-101115983	114117616-101115983	n.62251796_62251797insT	#	0
13	62252896	C	A	intergenic_region	MODIFIER	LOC114117616-LOC101115983	114117616-101115983	114117616-101115983	n.62252896C>A	#	0.009615
13	62253844	T	C	intergenic_region	MODIFIER	LOC114117616-LOC101115983	114117616-101115983	114117616-101115983	n.62253844T>C	#	0
13	62253865	G	A	intergenic_region	MODIFIER	LOC114117616-LOC101115983	114117616-101115983	114117616-101115983	n.62253865G>A	#	0
13	62254306	C	T	intergenic_region	MODIFIER	LOC114117616-LOC101115983	114117616-101115983	114117616-101115983	n.62254306C>T	#	0
13	62254664	A	C	intergenic_region	MODIFIER	LOC114117616-LOC101115983	114117616-101115983	114117616-101115983	n.62254664A>C	#	0
13	62255449	A	C	intergenic_region	MODIFIER	LOC114117616-LOC101115983	114117616-101115983	114117616-101115983	n.62255449A>C	#	0
13	62255669	T	C	intergenic_region	MODIFIER	LOC114117616-LOC101115983	114117616-101115983	114117616-101115983	n.62255669T>C	#	0
13	62256825	C	A	intergenic_region	MODIFIER	LOC114117616-LOC101115983	114117616-101115983	114117616-101115983	n.62256825C>A	#	0
13	62256828	T	C	intergenic_region	MODIFIER	LOC114117616-LOC101115983	114117616-101115983	114117616-101115983	n.62256828T>C	#	0
13	62259178	C	T	intergenic_region	MODIFIER	LOC114117616-LOC101115983	114117616-101115983	114117616-101115983	n.62259178C>T	#	0.005895
13	62259465	G	A	intergenic_region	MODIFIER	LOC114117616-LOC101115983	114117616-101115983	114117616-101115983	n.62259465G>A	#	0
13	62259716	C	T	intergenic_region	MODIFIER	LOC114117616-LOC101115983	114117616-101115983	114117616-101115983	n.62259716C>T	#	0.006989
13	62261530	C	A	intergenic_region	MODIFIER	LOC114117616-LOC101115983	114117616-101115983	114117616-101115983	n.62261530C>A	#	0
13	62263646	T	TA	intergenic_region	MODIFIER	LOC114117616-LOC101115983	114117616-101115983	114117616-101115983	n.62263646_62263647insA	#	0
13	62265742	G	A	intergenic_region	MODIFIER	LOC114117616-LOC101115983	114117616-101115983	114117616-101115983	n.62265742G>A	#	0
13	62266617	T	C	intergenic_region	MODIFIER	LOC114117616-LOC101115983	114117616-101115983	114117616-101115983	n.62266617T>C	#	0.005882
13	62267904	G	T	intergenic_region	MODIFIER	LOC114117616-LOC101115983	114117616-101115983	114117616-101115983	n.62267904G>T	#	0.008021
13	62268749	G	C	intergenic_region	MODIFIER	LOC114117616-LOC101115983	114117616-101115983	114117616-101115983	n.62268749G>C	#	0.01
13	62269198	TACTA	T	intergenic_region	MODIFIER	LOC114117616-LOC101115983	114117616-101115983	114117616-101115983	n.62269199_62269202delACTA	#	0.00641
13	62269727	T	C	intergenic_region	MODIFIER	LOC114117616-LOC101115983	114117616-101115983	114117616-101115983	n.62269727T>C	#	0.013
13	62269736	A	C	intergenic_region	MODIFIER	LOC114117616-LOC101115983	114117616-101115983	114117616-101115983	n.62269736A>C	#	0.011
13	62270077	T	C	intergenic_region	MODIFIER	LOC114117616-LOC101115983	114117616-101115983	114117616-101115983	n.62270077T>C	#	0.009636
13	62270514	A	C	intergenic_region	MODIFIER	LOC114117616-LOC101115983	114117616-101115983	114117616-101115983	n.62270514A>C	#	0.006982
13	62271220	A	G	intergenic_region	MODIFIER	LOC114117616-LOC101115983	114117616-101115983	114117616-101115983	n.62271220A>G	#	0
13	62272092	A	G	intergenic_region	MODIFIER	LOC114117616-LOC101115983	114117616-101115983	114117616-101115983	n.62272092A>G	#	0
13	62272189	C	T	intergenic_region	MODIFIER	LOC114117616-LOC101115983	114117616-101115983	114117616-101115983	n.62272189C>T	#	0
13	62272751	G	C	intergenic_region	MODIFIER	LOC114117616-LOC101115983	114117616-101115983	114117616-101115983	n.62272751G>C	#	0
13	62273310	T	C	intergenic_region	MODIFIER	LOC114117616-LOC101115983	114117616-101115983	114117616-101115983	n.62273310T>C	#	0
13	62275095	T	C	intergenic_region	MODIFIER	LOC114117616-LOC101115983	114117616-101115983	114117616-101115983	n.62275095T>C	#	0
13	62275135	C	T	intergenic_region	MODIFIER	LOC114117616-LOC101115983	114117616-101115983	114117616-101115983	n.62275135C>T	#	0
13	62277741	C	T	intergenic_region	MODIFIER	LOC114117616-LOC101115983	114117616-101115983	114117616-101115983	n.62277741C>T	#	0
13	62277917	G	A	intergenic_region	MODIFIER	LOC114117616-LOC101115983	114117616-101115983	114117616-101115983	n.62277917G>A	#	0
13	62278114	A	G	intergenic_region	MODIFIER	LOC114117616-LOC101115983	114117616-101115983	114117616-101115983	n.62278114A>G	#	0
13	62278329	C	T	intergenic_region	MODIFIER	LOC114117616-LOC101115983	114117616-101115983	114117616-101115983	n.62278329C>T	#	0
13	62281382	C	T	intergenic_region	MODIFIER	LOC114117616-LOC101115983	114117616-101115983	114117616-101115983	n.62281382C>T	#	0.008013
13	62284051	T	C	intergenic_region	MODIFIER	LOC114117616-LOC101115983	114117616-101115983	114117616-101115983	n.62284051T>C	#	0.012
13	62284436	G	A	intergenic_region	MODIFIER	LOC114117616-LOC101115983	114117616-101115983	114117616-101115983	n.62284436G>A	#	0.011
13	62285154	C	T	intergenic_region	MODIFIER	LOC114117616-LOC101115983	114117616-101115983	114117616-101115983	n.62285154C>T	#	0.01
13	62285212	AC	A	intergenic_region	MODIFIER	LOC114117616-LOC101115983	114117616-101115983	114117616-101115983	n.62285213delC	#	0.009615
13	62286756	T	A	intergenic_region	MODIFIER	LOC114117616-LOC101115983	114117616-101115983	114117616-101115983	n.62286756T>A	#	0.007479
13	62287497	A	G	intergenic_region	MODIFIER	LOC114117616-LOC101115983	114117616-101115983	114117616-101115983	n.62287497A>G	#	0.007559
13	62289786	C	T	intergenic_region	MODIFIER	LOC114117616-LOC101115983	114117616-101115983	114117616-101115983	n.62289786C>T	#	0
13	62290816	C	T	intergenic_region	MODIFIER	LOC114117616-LOC101115983	114117616-101115983	114117616-101115983	n.62290816C>T	#	0
13	62293083	G	A	intergenic_region	MODIFIER	LOC114117616-LOC101115983	114117616-101115983	114117616-101115983	n.62293083G>A	#	0.058
13	62293407	G	A	intergenic_region	MODIFIER	LOC114117616-LOC101115983	114117616-101115983	114117616-101115983	n.62293407G>A	#	0.00641
13	62293907	A	G	intergenic_region	MODIFIER	LOC114117616-LOC101115983	114117616-101115983	114117616-101115983	n.62293907A>G	#	0.041
13	62294050	T	G	intergenic_region	MODIFIER	LOC114117616-LOC101115983	114117616-101115983	114117616-101115983	n.62294050T>G	#	0.041
13	62294068	A	T	intergenic_region	MODIFIER	LOC114117616-LOC101115983	114117616-101115983	114117616-101115983	n.62294068A>T	#	0
13	62294070	G	A	intergenic_region	MODIFIER	LOC114117616-LOC101115983	114117616-101115983	114117616-101115983	n.62294070G>A	#	0.041
13	62294358	T	G	intergenic_region	MODIFIER	LOC114117616-LOC101115983	114117616-101115983	114117616-101115983	n.62294358T>G	#	0
13	62294360	G	A	intergenic_region	MODIFIER	LOC114117616-LOC101115983	114117616-101115983	114117616-101115983	n.62294360G>A	#	0.041
13	62294422	CA	C	intergenic_region	MODIFIER	LOC114117616-LOC101115983	114117616-101115983	114117616-101115983	n.62294423delA	#	0.041
13	62294662	C	T	intergenic_region	MODIFIER	LOC114117616-LOC101115983	114117616-101115983	114117616-101115983	n.62294662C>T	#	0.041
13	62294814	T	C	intergenic_region	MODIFIER	LOC114117616-LOC101115983	114117616-101115983	114117616-101115983	n.62294814T>C	#	0
13	62294817	G	A	intergenic_region	MODIFIER	LOC114117616-LOC101115983	114117616-101115983	114117616-101115983	n.62294817G>A	#	0
13	62294852	A	G	intergenic_region	MODIFIER	LOC114117616-LOC101115983	114117616-101115983	114117616-101115983	n.62294852A>G	#	0.041
13	62295021	C	A	intergenic_region	MODIFIER	LOC114117616-LOC101115983	114117616-101115983	114117616-101115983	n.62295021C>A	#	0
13	62296559	A	C	intergenic_region	MODIFIER	LOC114117616-LOC101115983	114117616-101115983	114117616-101115983	n.62296559A>C	#	0.00641
13	62296875	G	T	intergenic_region	MODIFIER	LOC114117616-LOC101115983	114117616-101115983	114117616-101115983	n.62296875G>T	#	0.045
13	62296946	T	A	intergenic_region	MODIFIER	LOC114117616-LOC101115983	114117616-101115983	114117616-101115983	n.62296946T>A	#	0.047
13	62300911	AG	A	intergenic_region	MODIFIER	LOC114117616-LOC101115983	114117616-101115983	114117616-101115983	n.62300912delG	#	0
13	62302593	G	C	intergenic_region	MODIFIER	LOC114117616-LOC101115983	114117616-101115983	114117616-101115983	n.62302593G>C	#	0.008556
13	62302712	T	A	intergenic_region	MODIFIER	LOC114117616-LOC101115983	114117616-101115983	114117616-101115983	n.62302712T>A	#	0.009626
13	62302717	G	A	intergenic_region	MODIFIER	LOC114117616-LOC101115983	114117616-101115983	114117616-101115983	n.62302717G>A	#	0
13	62302821	T	C	intergenic_region	MODIFIER	LOC114117616-LOC101115983	114117616-101115983	114117616-101115983	n.62302821T>C	#	0
13	62303090	T	C	intergenic_region	MODIFIER	LOC114117616-LOC101115983	114117616-101115983	114117616-101115983	n.62303090T>C	#	0
13	62303115	A	C	intergenic_region	MODIFIER	LOC114117616-LOC101115983	114117616-101115983	114117616-101115983	n.62303115A>C	#	0
13	62303986	T	C	intergenic_region	MODIFIER	LOC114117616-LOC101115983	114117616-101115983	114117616-101115983	n.62303986T>C	#	0
13	62303987	G	A	intergenic_region	MODIFIER	LOC114117616-LOC101115983	114117616-101115983	114117616-101115983	n.62303987G>A	#	0
13	62303991	T	C	intergenic_region	MODIFIER	LOC114117616-LOC101115983	114117616-101115983	114117616-101115983	n.62303991T>C	#	0.573
13	62311320	T	C	intron_variant	MODIFIER	LOC101115983	101115983	XM_027977079.2	c.539+376T>C	#	0.005342
13	62313465	C	T	intron_variant	MODIFIER	LOC101115983	101115983	XM_027977079.2	c.621+214C>T	#	0.006424
13	62316986	T	C	downstream_gene_variant	MODIFIER	LOC101115983	101115983	XM_027977079.2	c.*1183T>C	#	0
13	62317910	CAG	C	downstream_gene_variant	MODIFIER	LOC101115983	101115983	XM_027977079.2	c.*2108_*2109delAG	#	0
13	62319404	T	A	downstream_gene_variant	MODIFIER	LOC101115983	101115983	XM_027977079.2	c.*3601T>A	#	0.005348
13	62323851	G	A	intergenic_region	MODIFIER	LOC101115983-LOC114117619	101115983-114117619	101115983-114117619	n.62323851G>A	#	0.005927
13	62324537	G	A	intergenic_region	MODIFIER	LOC101115983-LOC114117619	101115983-114117619	101115983-114117619	n.62324537G>A	#	0.004818
13	62325603	C	G	intergenic_region	MODIFIER	LOC101115983-LOC114117619	101115983-114117619	101115983-114117619	n.62325603C>G	#	0
13	62326128	G	A	intergenic_region	MODIFIER	LOC101115983-LOC114117619	101115983-114117619	101115983-114117619	n.62326128G>A	#	0
13	62327016	G	T	intergenic_region	MODIFIER	LOC101115983-LOC114117619	101115983-114117619	101115983-114117619	n.62327016G>T	#	0
13	62377894	A	G	intergenic_region	MODIFIER	LOC114117619-LOC101115262	114117619-101115262	114117619-101115262	n.62377894A>G	#	0
13	62411197	G	C	intron_variant	MODIFIER	LOC101115262	101115262	XM_027977080.2	c.*40+126G>C	#	0.005371
13	62621887	C	T	intron_variant	MODIFIER	LOC101107619	101107619	XM_027977082.2	c.282-425C>T	#	0
13	62635000	C	A	intergenic_region	MODIFIER	LOC101107619-LOC101116248	101107619-101116248	101107619-101116248	n.62635000C>A	#	0
13	62709741	C	A	intergenic_region	MODIFIER	LOC101116500-BPIFA3	101116500-101107884	101116500-101107884	n.62709741C>A	#	0
13	62859100	C	T	downstream_gene_variant	MODIFIER	CDK5RAP1	101109200	XM_027977086.2	c.*3701G>A	#	0
13	62903950	C	T	intron_variant	MODIFIER	SNTA1	101109469	XM_042230320.1	c.701+1473G>A	#	0
13	62974272	A	G	intron_variant	MODIFIER	CBFA2T2	101110436	XM_027977087.2	c.34+4216A>G	#	0
13	63099180	G	A	intron_variant	MODIFIER	CBFA2T2	101110436	XM_027977087.2	c.1488+463G>A	#	0
13	63144708	C	G	downstream_gene_variant	MODIFIER	PXMP4	101110957	XM_004014501.5	c.*12292G>C	#	0
13	63151587	C	G	3_prime_UTR_variant	MODIFIER	PXMP4	101110957	XM_004014501.5	c.*5413G>C	#	0
13	63176747	T	A	intergenic_region	MODIFIER	PXMP4-ZNF341	101110957-101117781	101110957-101117781	n.63176747T>A	#	0
13	63310572	G	A	intergenic_region	MODIFIER	CHMP4B-TRNAG-UCC	101111216-114117749	101111216-114117749	n.63310572G>A	#	0
13	63340341	C	T	intergenic_region	MODIFIER	TRNAG-UCC-LOC121816258	114117749-121816258	114117749-121816258	n.63340341C>T	#	0
13	63405351	C	G	intron_variant	MODIFIER	RALY	101111476	XM_004014503.4	c.-93+11249C>G	#	0
13	63868942	G	A	intron_variant	MODIFIER	ITCH	101118041	XM_027977103.2	c.2094-1063G>A	#	0
13	64003016	G	A	intron_variant	MODIFIER	PIGU	101118548	XM_012189096.4	c.196-1611C>T	#	0
13	64130707	T	C	intron_variant	MODIFIER	NCOA6	101113427	XM_027977106.2	c.-231-4673A>G	#	0
13	64490286	C	T	intron_variant	MODIFIER	MMP24	101119580	XM_027977120.1	c.213+8653C>T	#	0
13	64929889	T	A	intergenic_region	MODIFIER	RBM39-PHF20	101118375-101119840	101118375-101119840	n.64929889T>A	#	0
13	64993383	T	G	intron_variant	MODIFIER	PHF20	101119840	XM_004014540.5	c.84-105T>G	#	0.0005353
14	40030093	C	CT	intron_variant	MODIFIER	URI1	101107379	XM_004015132.5	c.93+2264_93+2265insT	#	0
14	40380573	C	CT	intron_variant	MODIFIER	ZNF536	101115728	XM_027978173.2	c.-3+1429_-3+1430insT	#	0
14	40464674	C	T	intron_variant	MODIFIER	ZNF536	101115728	XM_027978173.2	c.2170+2803C>T	#	0
14	40541993	C	A	intron_variant	MODIFIER	ZNF536	101115728	XM_027978173.2	c.2171-3096C>A	#	0
14	40564846	C	T	intron_variant	MODIFIER	ZNF536	101115728	XM_027978173.2	c.3892+2850C>T	#	0
14	40879110	C	A	intergenic_region	MODIFIER	LOC105606393-TSHZ3	105606393-101116250	105606393-101116250	n.40879110C>A	#	0
14	40924811	C	T	intergenic_region	MODIFIER	LOC105606393-TSHZ3	105606393-101116250	105606393-101116250	n.40924811C>T	#	0
14	52293860	A	G	downstream_gene_variant	MODIFIER	LOC114118008	114118008	XR_003591570.2	n.*3811T>C	#	0.019
15	10597580	C	A	intergenic_region	MODIFIER	LOC114118239-LOC101121879	114118239-101121879	114118239-101121879	n.10597580C>A	#	0
15	16864618	G	A	intergenic_region	MODIFIER	ELMOD1-SLN	101104337-101104853	101104337-101104853	n.16864618G>A	#	0
15	18550014	G	A	intergenic_region	MODIFIER	DDX10-C15H11orf87	101106358-101106620	101106358-101106620	n.18550014G>A	#	0
15	18634311	TG	T	intergenic_region	MODIFIER	DDX10-C15H11orf87	101106358-101106620	101106358-101106620	n.18634312delG	#	0
15	18634313	C	T	intergenic_region	MODIFIER	DDX10-C15H11orf87	101106358-101106620	101106358-101106620	n.18634313C>T	#	0
15	18634315	G	GA	intergenic_region	MODIFIER	DDX10-C15H11orf87	101106358-101106620	101106358-101106620	n.18634315_18634316insA	#	0
15	18634317	TAGTAGTC	T	intergenic_region	MODIFIER	DDX10-C15H11orf87	101106358-101106620	101106358-101106620	n.18634318_18634324delAGTAGTC	#	0
15	18634326	C	T	intergenic_region	MODIFIER	DDX10-C15H11orf87	101106358-101106620	101106358-101106620	n.18634326C>T	#	0
15	18634330	T	TCATAAGTG	intergenic_region	MODIFIER	DDX10-C15H11orf87	101106358-101106620	101106358-101106620	n.18634330_18634331insCATAAGTG	#	0
15	18634334	C	A	intergenic_region	MODIFIER	DDX10-C15H11orf87	101106358-101106620	101106358-101106620	n.18634334C>A	#	0
15	18634335	C	CTGAAT	intergenic_region	MODIFIER	DDX10-C15H11orf87	101106358-101106620	101106358-101106620	n.18634335_18634336insTGAAT	#	0
15	18634339	G	GT	intergenic_region	MODIFIER	DDX10-C15H11orf87	101106358-101106620	101106358-101106620	n.18634339_18634340insT	#	0
15	18634341	A	AAAAGC	intergenic_region	MODIFIER	DDX10-C15H11orf87	101106358-101106620	101106358-101106620	n.18634341_18634342insAAAGC	#	0
15	18634344	T	TTA	intergenic_region	MODIFIER	DDX10-C15H11orf87	101106358-101106620	101106358-101106620	n.18634344_18634345insTA	#	0
15	18878697	G	A	intergenic_region	MODIFIER	DDX10-C15H11orf87	101106358-101106620	101106358-101106620	n.18878697G>A	#	0
15	19108869	A	C	intergenic_region	MODIFIER	C15H11orf87-LOC101105599	101106620-101105599	101106620-101105599	n.19108869A>C	#	0
15	19146523	G	A	intergenic_region	MODIFIER	C15H11orf87-LOC101105599	101106620-101105599	101106620-101105599	n.19146523G>A	#	0
15	19158084	T	A	intergenic_region	MODIFIER	C15H11orf87-LOC101105599	101106620-101105599	101106620-101105599	n.19158084T>A	#	0.001068
15	19314192	A	G	intergenic_region	MODIFIER	LOC101105599-LOC121816666	101105599-121816666	101105599-121816666	n.19314192A>G	#	0
15	19531265	G	A	intergenic_region	MODIFIER	LOC101105599-LOC121816666	101105599-121816666	101105599-121816666	n.19531265G>A	#	0
15	19736884	A	G	intergenic_region	MODIFIER	LOC121816666-ZC3H12C	121816666-101106107	121816666-101106107	n.19736884A>G	#	0
15	19870727	G	A	intron_variant	MODIFIER	ZC3H12C	101106107	XM_027979177.2	c.25-9956G>A	#	0
15	21806206	T	C	intron_variant	MODIFIER	ALG9	101109477	XM_027979190.2	c.1713-3517A>G	#	0.044
15	21806458	T	G	intron_variant	MODIFIER	ALG9	101109477	XM_027979190.2	c.1713-3769A>C	#	0.036
15	21807087	T	G	intron_variant	MODIFIER	ALG9	101109477	XM_027979190.2	c.1713-4398A>C	#	0.043
15	2798901	T	TGGCTTAAAGTTCAACATTCAGAAAACTAAGATCATGGCATCCGGTCCCATCACTTCATGGCAAGAAGGTGGGGAAACAATGGAAATAGTGAGA	intergenic_region	MODIFIER	GRIA4-LOC101117013	443274-101117013	443274-101117013	n.2798901_2798902insGGCTTAAAGTTCAACATTCAGAAAACTAAGATCATGGCATCCGGTCCCATCACTTCATGGCAAGAAGGTGGGGAAACAATGGAAATAGTGAGA	#	0
15	28616276	G	GC	intergenic_region	MODIFIER	SCN2B-JAML	101121450-101121705	101121450-101121705	n.28616276_28616277insC	#	0
15	28616278	C	G	intergenic_region	MODIFIER	SCN2B-JAML	101121450-101121705	101121450-101121705	n.28616278C>G	#	0
15	28616279	C	CTG	intergenic_region	MODIFIER	SCN2B-JAML	101121450-101121705	101121450-101121705	n.28616279_28616280insTG	#	0
15	28616281	A	AAGCAGAGGTATG	intergenic_region	MODIFIER	SCN2B-JAML	101121450-101121705	101121450-101121705	n.28616281_28616282insAGCAGAGGTATG	#	0
15	28616285	A	AGAAGAC	intergenic_region	MODIFIER	SCN2B-JAML	101121450-101121705	101121450-101121705	n.28616285_28616286insGAAGAC	#	0
15	28616289	TTAA	T	intergenic_region	MODIFIER	SCN2B-JAML	101121450-101121705	101121450-101121705	n.28616290_28616292delTAA	#	0
15	28616295	GT	G	intergenic_region	MODIFIER	SCN2B-JAML	101121450-101121705	101121450-101121705	n.28616296delT	#	0
15	33914314	C	A	intron_variant	MODIFIER	GRAMD1B	101118986	XM_027979340.2	c.144-21697C>A	#	0.007479
15	33914914	G	A	intron_variant	MODIFIER	GRAMD1B	101118986	XM_027979340.2	c.144-21097G>A	#	0.012
15	33915374	G	A	intron_variant	MODIFIER	GRAMD1B	101118986	XM_027979340.2	c.144-20637G>A	#	0.007487
15	33916626	G	A	intron_variant	MODIFIER	GRAMD1B	101118986	XM_027979340.2	c.144-19385G>A	#	0.007487
15	33916953	C	G	intron_variant	MODIFIER	GRAMD1B	101118986	XM_027979340.2	c.144-19058C>G	#	0.007559
15	33917254	C	T	intron_variant	MODIFIER	GRAMD1B	101118986	XM_027979340.2	c.144-18757C>T	#	0.008117
15	33918682	G	A	intron_variant	MODIFIER	GRAMD1B	101118986	XM_027979340.2	c.144-17329G>A	#	0.007004
15	33919195	G	A	intron_variant	MODIFIER	GRAMD1B	101118986	XM_027979340.2	c.144-16816G>A	#	0.008593
15	33920015	G	A	intron_variant	MODIFIER	GRAMD1B	101118986	XM_027979340.2	c.144-15996G>A	#	0.008047
15	33920064	C	A	intron_variant	MODIFIER	GRAMD1B	101118986	XM_027979340.2	c.144-15947C>A	#	0.008556
15	33920604	C	T	intron_variant	MODIFIER	GRAMD1B	101118986	XM_027979340.2	c.144-15407C>T	#	0.006952
15	33920692	C	T	intron_variant	MODIFIER	GRAMD1B	101118986	XM_027979340.2	c.144-15319C>T	#	0.006944
15	33921241	C	G	intron_variant	MODIFIER	GRAMD1B	101118986	XM_027979340.2	c.144-14770C>G	#	0.007479
15	33922029	G	T	intron_variant	MODIFIER	GRAMD1B	101118986	XM_027979340.2	c.144-13982G>T	#	0.006982
15	33922689	C	T	intron_variant	MODIFIER	GRAMD1B	101118986	XM_027979340.2	c.144-13322C>T	#	0.007487
15	33924157	G	A	intron_variant	MODIFIER	GRAMD1B	101118986	XM_027979340.2	c.144-11854G>A	#	0.007019
15	33924506	G	A	intron_variant	MODIFIER	GRAMD1B	101118986	XM_027979340.2	c.144-11505G>A	#	0.00803
15	33925000	G	A	intron_variant	MODIFIER	GRAMD1B	101118986	XM_027979340.2	c.144-11011G>A	#	0.006959
15	33925023	G	A	intron_variant	MODIFIER	GRAMD1B	101118986	XM_027979340.2	c.144-10988G>A	#	0.006944
15	33925506	A	G	intron_variant	MODIFIER	GRAMD1B	101118986	XM_027979340.2	c.144-10505A>G	#	0
15	33925879	A	G	downstream_gene_variant	MODIFIER	LOC121816682	121816682	XR_006056341.1	n.*4750T>C	#	0.007495
15	33925902	T	TAA	downstream_gene_variant	MODIFIER	LOC121816682	121816682	XR_006056341.1	n.*4726_*4727insTT	#	0
15	33926903	C	T	downstream_gene_variant	MODIFIER	LOC121816682	121816682	XR_006056341.1	n.*3726G>A	#	0.007012
15	34034589	A	C	intergenic_region	MODIFIER	SCN3B-ZNF202	101113095-101113358	101113095-101113358	n.34034589A>C	#	0
15	34204715	C	T	intron_variant	MODIFIER	TPH1	101113620	XM_027979006.2	c.301+2782C>T	#	0
15	34306797	C	T	intron_variant	MODIFIER	SERGEF	101119755	XM_027979347.2	c.1011+16021C>T	#	0
15	3606907	T	TAA	intergenic_region	MODIFIER	LOC106991615-PDGFD	106991615-101117784	106991615-101117784	n.3606907_3606908insAA	#	0
15	40189561	C	T	intron_variant	MODIFIER	MICAL2	101121880	XM_042233044.1	c.3903+368G>A	#	0
15	40191498	G	A	intron_variant	MODIFIER	MICAL2	101121880	XM_042233044.1	c.3770-1436C>T	#	0
15	40194391	A	ATT	intron_variant	MODIFIER	MICAL2	101121880	XM_042233044.1	c.3769+700_3769+701insAA	#	0
15	40307729	C	T	intron_variant	MODIFIER	MICAL2	101121880	XM_042233044.1	c.264+5168G>A	#	0
15	40309668	G	A	intron_variant	MODIFIER	MICAL2	101121880	XM_042233044.1	c.264+3229C>T	#	0
15	40370265	G	A	intergenic_region	MODIFIER	MICAL2-DKK3	101121880-101122131	101121880-101122131	n.40370265G>A	#	0
15	40722694	C	T	intergenic_region	MODIFIER	LOC114118476-TRNAG-UCC	114118476-121816759	114118476-121816759	n.40722694C>T	#	0
15	40732859	G	A	intergenic_region	MODIFIER	LOC114118476-TRNAG-UCC	114118476-121816759	114118476-121816759	n.40732859G>A	#	0
15	40920096	C	T	intron_variant	MODIFIER	GALNT18	101122548	XM_027979390.2	c.236-75487C>T	#	0.003212
15	40925792	C	T	intron_variant	MODIFIER	GALNT18	101122548	XM_027979390.2	c.236-69791C>T	#	0
15	40965149	T	G	intron_variant	MODIFIER	GALNT18	101122548	XM_027979390.2	c.236-30434T>G	#	0
15	41040587	T	G	intron_variant	MODIFIER	GALNT18	101122548	XM_027979390.2	c.596-28498T>G	#	0
15	41107493	G	A	intron_variant	MODIFIER	GALNT18	101122548	XM_027979390.2	c.1093-5150G>A	#	0
15	41161161	G	C	intron_variant	MODIFIER	GALNT18	101122548	XM_027979390.2	c.1513-911G>C	#	0
15	41303934	A	G	intergenic_region	MODIFIER	GALNT18-ZBED5	101122548-101122975	101122548-101122975	n.41303934A>G	#	0
15	41366836	G	A	intergenic_region	MODIFIER	GALNT18-ZBED5	101122548-101122975	101122548-101122975	n.41366836G>A	#	0
15	41402049	A	G	intergenic_region	MODIFIER	GALNT18-ZBED5	101122548-101122975	101122548-101122975	n.41402049A>G	#	0
15	41426373	T	G	intergenic_region	MODIFIER	GALNT18-ZBED5	101122548-101122975	101122548-101122975	n.41426373T>G	#	0
15	44491016	T	A	intergenic_region	MODIFIER	LOC101104269-LOC101104525	101104269-101104525	101104269-101104525	n.44491016T>A	#	0
15	44491076	A	G	intergenic_region	MODIFIER	LOC101104269-LOC101104525	101104269-101104525	101104269-101104525	n.44491076A>G	#	0
15	44491178	A	G	intergenic_region	MODIFIER	LOC101104269-LOC101104525	101104269-101104525	101104269-101104525	n.44491178A>G	#	0
15	44491181	G	A	intergenic_region	MODIFIER	LOC101104269-LOC101104525	101104269-101104525	101104269-101104525	n.44491181G>A	#	0
15	44491189	C	A	intergenic_region	MODIFIER	LOC101104269-LOC101104525	101104269-101104525	101104269-101104525	n.44491189C>A	#	0
15	44491347	A	C	intergenic_region	MODIFIER	LOC101104269-LOC101104525	101104269-101104525	101104269-101104525	n.44491347A>C	#	0
15	44491503	G	A	intergenic_region	MODIFIER	LOC101104269-LOC101104525	101104269-101104525	101104269-101104525	n.44491503G>A	#	0
15	51461018	T	C	3_prime_UTR_variant	MODIFIER	LOC105601843	105601843	XM_027979571.2	c.*65T>C	#	0
15	51461031	T	G	3_prime_UTR_variant	MODIFIER	LOC105601843	105601843	XM_027979571.2	c.*78T>G	#	0
15	51461036	A	AC	3_prime_UTR_variant	MODIFIER	LOC105601843	105601843	XM_027979571.2	c.*84dupC	#	0
15	51461038	T	TCA	3_prime_UTR_variant	MODIFIER	LOC105601843	105601843	XM_027979571.2	c.*85_*86insCA	#	0
15	51461046	A	C	3_prime_UTR_variant	MODIFIER	LOC105601843	105601843	XM_027979571.2	c.*93A>C	#	0
15	51461056	A	G	3_prime_UTR_variant	MODIFIER	LOC105601843	105601843	XM_027979571.2	c.*103A>G	#	0
15	51461069	A	C	3_prime_UTR_variant	MODIFIER	LOC105601843	105601843	XM_027979571.2	c.*116A>C	#	0
15	51461073	T	TG	3_prime_UTR_variant	MODIFIER	LOC105601843	105601843	XM_027979571.2	c.*120_*121insG	#	0
15	51461075	T	G	3_prime_UTR_variant	MODIFIER	LOC105601843	105601843	XM_027979571.2	c.*122T>G	#	0
15	51461093	G	A	3_prime_UTR_variant	MODIFIER	LOC105601843	105601843	XM_027979571.2	c.*140G>A	#	0
15	51461094	A	G	3_prime_UTR_variant	MODIFIER	LOC105601843	105601843	XM_027979571.2	c.*141A>G	#	0
15	51461102	T	C	3_prime_UTR_variant	MODIFIER	LOC105601843	105601843	XM_027979571.2	c.*149T>C	#	0
15	51461128	A	T	3_prime_UTR_variant	MODIFIER	LOC105601843	105601843	XM_027979571.2	c.*175A>T	#	0
15	51461130	AAAAAAAC	A	3_prime_UTR_variant	MODIFIER	LOC105601843	105601843	XM_027979571.2	c.*178_*184delAAAAAAC	#	0
15	51461145	T	G	3_prime_UTR_variant	MODIFIER	LOC105601843	105601843	XM_027979571.2	c.*192T>G	#	0
15	51461165	G	C	3_prime_UTR_variant	MODIFIER	LOC105601843	105601843	XM_027979571.2	c.*212G>C	#	0
15	51461177	A	G	3_prime_UTR_variant	MODIFIER	LOC105601843	105601843	XM_027979571.2	c.*224A>G	#	0
15	51461202	A	T	3_prime_UTR_variant	MODIFIER	LOC105601843	105601843	XM_027979571.2	c.*249A>T	#	0
15	51461216	A	G	3_prime_UTR_variant	MODIFIER	LOC105601843	105601843	XM_027979571.2	c.*263A>G	#	0
15	51461217	T	C	3_prime_UTR_variant	MODIFIER	LOC105601843	105601843	XM_027979571.2	c.*264T>C	#	0
15	51461226	G	C	3_prime_UTR_variant	MODIFIER	LOC105601843	105601843	XM_027979571.2	c.*273G>C	#	0
15	51461235	G	C	3_prime_UTR_variant	MODIFIER	LOC105601843	105601843	XM_027979571.2	c.*282G>C	#	0
15	51461238	A	T	3_prime_UTR_variant	MODIFIER	LOC105601843	105601843	XM_027979571.2	c.*285A>T	#	0
15	51789687	C	CTCT	3_prime_UTR_variant	MODIFIER	LOC101108352	101108352	XM_042232615.1	c.*161_*162insCTT	#	0
15	64885507	T	TCCTGAGTGTCATAATAATAATGCATGCCTCAGAGCATTGTTGTGAGAATTACAA	intergenic_region	MODIFIER	PAMR1-FJX1	101106200-101114387	101106200-101114387	n.64885507_64885508insCCTGAGTGTCATAATAATAATGCATGCCTCAGAGCATTGTTGTGAGAATTACAA	#	0
15	77541137	G	A	downstream_gene_variant	MODIFIER	LOC114118442	114118442	XM_027979585.1	c.*4507C>T	#	0
15	8997825	T	A	intron_variant	MODIFIER	CNTN5	101121624	XM_027979105.2	c.578-27326A>T	#	0
15	9574	C	T	intergenic_region	MODIFIER	CHR_START-LOC114118352	CHR_START-114118352	CHR_START-114118352	n.9574C>T	#	0
16	13855659	A	AC	intergenic_region	MODIFIER	ERBIN-NLN	101123325-101123582	101123325-101123582	n.13855659_13855660insC	#	0
16	13855661	C	CTCTGCGACT	intergenic_region	MODIFIER	ERBIN-NLN	101123325-101123582	101123325-101123582	n.13855661_13855662insTCTGCGACT	#	0
16	13855668	A	AC	intergenic_region	MODIFIER	ERBIN-NLN	101123325-101123582	101123325-101123582	n.13855668_13855669insC	#	0
16	13855672	A	AGC	intergenic_region	MODIFIER	ERBIN-NLN	101123325-101123582	101123325-101123582	n.13855672_13855673insGC	#	0
16	13855673	A	ACGCCAGGCCTCCC	intergenic_region	MODIFIER	ERBIN-NLN	101123325-101123582	101123325-101123582	n.13855673_13855674insCGCCAGGCCTCCC	#	0
16	13855676	T	TCC	intergenic_region	MODIFIER	ERBIN-NLN	101123325-101123582	101123325-101123582	n.13855676_13855677insCC	#	0
16	13855679	G	GTT	intergenic_region	MODIFIER	ERBIN-NLN	101123325-101123582	101123325-101123582	n.13855679_13855680insTT	#	0
16	13855688	C	CTCTGGGAGTTGATGTATATAATTTAGT	intergenic_region	MODIFIER	ERBIN-NLN	101123325-101123582	101123325-101123582	n.13855688_13855689insTCTGGGAGTTGATGTATATAATTTAGT	#	0
16	16146225	C	CTTTATTATA	intergenic_region	MODIFIER	LOC114118785-LOC106991659	114118785-106991659	114118785-106991659	n.16146225_16146226insTTTATTATA	#	0
16	2249722	C	CCCACTCCAGTATTCTTTTTTTTTTTTTTTTAATTGTTTTCTTTTATTTATTGGACACACAGCATATGGGATCTTAGTTCCCCACCCAGGGATTGAACCCATGCTCCCTCCGTTGGGAGCTAAGAGTCTTAACCACTGGACCACCGGGGAATCCCCA	intergenic_region	MODIFIER	LOC114118798-LOC105602440	114118798-105602440	114118798-105602440	n.2249722_2249723insCCACTCCAGTATTCTTTTTTTTTTTTTTTTAATTGTTTTCTTTTATTTATTGGACACACAGCATATGGGATCTTAGTTCCCCACCCAGGGATTGAACCCATGCTCCCTCCGTTGGGAGCTAAGAGTCTTAACCACTGGACCACCGGGGAATCCCCA	#	0
16	26028112	C	T	intergenic_region	MODIFIER	LOC101114055-MOCS2	101114055-101119420	101114055-101119420	n.26028112C>T	#	0
16	28284601	AG	A	intergenic_region	MODIFIER	ISL1-PARP8	541604-101120603	541604-101120603	n.28284602delG	#	0
16	29771414	T	C	intergenic_region	MODIFIER	HCN1-MRPS30	101115314-101121547	101115314-101121547	n.29771414T>C	#	0
16	30155747	T	TGGATTGTCATGTGGGGGATGTGGATTTTCAAGTAAGTCTATACATTTAAGCCAGTTTCTTATCCCTAGGATCCTCCATGCTTGTACTGTC	intergenic_region	MODIFIER	HCN1-MRPS30	101115314-101121547	101115314-101121547	n.30155747_30155748insGGATTGTCATGTGGGGGATGTGGATTTTCAAGTAAGTCTATACATTTAAGCCAGTTTCTTATCCCTAGGATCCTCCATGCTTGTACTGTC	#	0
16	44109378	T	A	intergenic_region	MODIFIER	LOC114118746-LOC121816775	114118746-121816775	114118746-121816775	n.44109378T>A	#	0
16	53874194	G	A	intron_variant	MODIFIER	CDH18	101119421	XM_027980148.2	c.643+19724G>A	#	0.022
16	54303914	T	C	intergenic_region	MODIFIER	CDH18-LOC114118790	101119421-114118790	101119421-114118790	n.54303914T>C	#	0
16	54312652	CTT	C	intergenic_region	MODIFIER	CDH18-LOC114118790	101119421-114118790	101119421-114118790	n.54312653_54312654delTT	#	0.013
16	54353846	G	A	intergenic_region	MODIFIER	CDH18-LOC114118790	101119421-114118790	101119421-114118790	n.54353846G>A	#	0.012
16	54401837	T	C	intergenic_region	MODIFIER	CDH18-LOC114118790	101119421-114118790	101119421-114118790	n.54401837T>C	#	0.012
16	54422333	A	G	intergenic_region	MODIFIER	CDH18-LOC114118790	101119421-114118790	101119421-114118790	n.54422333A>G	#	0.012
16	54423925	A	T	intergenic_region	MODIFIER	CDH18-LOC114118790	101119421-114118790	101119421-114118790	n.54423925A>T	#	0.012
16	54453079	G	A	intergenic_region	MODIFIER	CDH18-LOC114118790	101119421-114118790	101119421-114118790	n.54453079G>A	#	0.014
16	54466785	C	T	intergenic_region	MODIFIER	CDH18-LOC114118790	101119421-114118790	101119421-114118790	n.54466785C>T	#	0
16	54510326	TTAAA	T	intergenic_region	MODIFIER	CDH18-LOC114118790	101119421-114118790	101119421-114118790	n.54510327_54510330delTAAA	#	0.012
16	54553696	T	C	intergenic_region	MODIFIER	CDH18-LOC114118790	101119421-114118790	101119421-114118790	n.54553696T>C	#	0.014
16	54555103	G	A	intergenic_region	MODIFIER	CDH18-LOC114118790	101119421-114118790	101119421-114118790	n.54555103G>A	#	0
16	54567439	A	C	intergenic_region	MODIFIER	CDH18-LOC114118790	101119421-114118790	101119421-114118790	n.54567439A>C	#	0.007495
16	54711147	G	T	intergenic_region	MODIFIER	CDH18-LOC114118790	101119421-114118790	101119421-114118790	n.54711147G>T	#	0
16	54789736	T	C	intergenic_region	MODIFIER	CDH18-LOC114118790	101119421-114118790	101119421-114118790	n.54789736T>C	#	0
16	55315734	G	A	intergenic_region	MODIFIER	LOC101122725-TRNAS-GCU	101122725-114118825	101122725-114118825	n.55315734G>A	#	0.006472
16	56315802	G	T	intergenic_region	MODIFIER	LOC114118751-LOC121816822	114118751-121816822	114118751-121816822	n.56315802G>T	#	0
16	56379031	C	T	intergenic_region	MODIFIER	LOC114118751-LOC121816822	114118751-121816822	114118751-121816822	n.56379031C>T	#	0
16	56384392	A	G	intergenic_region	MODIFIER	LOC114118751-LOC121816822	114118751-121816822	114118751-121816822	n.56384392A>G	#	0.021
16	56384769	C	G	intergenic_region	MODIFIER	LOC114118751-LOC121816822	114118751-121816822	114118751-121816822	n.56384769C>G	#	0.021
16	56389739	G	A	intergenic_region	MODIFIER	LOC114118751-LOC121816822	114118751-121816822	114118751-121816822	n.56389739G>A	#	0.021
16	56390936	C	CT	intergenic_region	MODIFIER	LOC114118751-LOC121816822	114118751-121816822	114118751-121816822	n.56390936_56390937insT	#	0.021
16	56393230	G	C	downstream_gene_variant	MODIFIER	LOC121816822	121816822	XR_006056542.1	n.*4622C>G	#	0
16	56395413	A	G	downstream_gene_variant	MODIFIER	LOC121816822	121816822	XR_006056542.1	n.*2439T>C	#	0.023
16	56396550	A	G	downstream_gene_variant	MODIFIER	LOC121816822	121816822	XR_006056542.1	n.*1302T>C	#	0.025
16	56553882	T	TA	intron_variant	MODIFIER	MYO10	101102178	XM_027980154.2	c.931-4589_931-4588insA	#	0
16	56584348	G	A	intron_variant	MODIFIER	MYO10	101102178	XM_027980154.2	c.1929+14359G>A	#	0
16	56601329	C	T	intron_variant	MODIFIER	MYO10	101102178	XM_027980154.2	c.1930-16149C>T	#	0
16	56734626	C	T	intron_variant	MODIFIER	RETREG1	101120110	XM_027980155.2	c.309-3571C>T	#	0
16	56819457	C	T	intron_variant	MODIFIER	RETREG1	101120110	XM_004017080.5	c.35+16626C>T	#	0
16	56926699	T	A	intergenic_region	MODIFIER	ZNF622-MARCHF11	101102424-101102675	101102424-101102675	n.56926699T>A	#	0
16	56963527	C	T	intergenic_region	MODIFIER	ZNF622-MARCHF11	101102424-101102675	101102424-101102675	n.56963527C>T	#	0
16	56967035	G	C	intergenic_region	MODIFIER	ZNF622-MARCHF11	101102424-101102675	101102424-101102675	n.56967035G>C	#	0.017
16	56968701	C	T	intergenic_region	MODIFIER	ZNF622-MARCHF11	101102424-101102675	101102424-101102675	n.56968701C>T	#	0.017
16	56969741	A	G	intergenic_region	MODIFIER	ZNF622-MARCHF11	101102424-101102675	101102424-101102675	n.56969741A>G	#	0.017
16	56972765	G	A	intergenic_region	MODIFIER	ZNF622-MARCHF11	101102424-101102675	101102424-101102675	n.56972765G>A	#	0.016
16	56973888	C	A	intergenic_region	MODIFIER	ZNF622-MARCHF11	101102424-101102675	101102424-101102675	n.56973888C>A	#	0
16	56974804	TG	T	intergenic_region	MODIFIER	ZNF622-MARCHF11	101102424-101102675	101102424-101102675	n.56974805delG	#	0.016
16	56976970	G	A	intergenic_region	MODIFIER	ZNF622-MARCHF11	101102424-101102675	101102424-101102675	n.56976970G>A	#	0.016
16	56976974	C	T	intergenic_region	MODIFIER	ZNF622-MARCHF11	101102424-101102675	101102424-101102675	n.56976974C>T	#	0
16	56977642	G	A	intergenic_region	MODIFIER	ZNF622-MARCHF11	101102424-101102675	101102424-101102675	n.56977642G>A	#	0.018
16	56977984	A	G	intergenic_region	MODIFIER	ZNF622-MARCHF11	101102424-101102675	101102424-101102675	n.56977984A>G	#	0.016
16	56978159	G	C	intergenic_region	MODIFIER	ZNF622-MARCHF11	101102424-101102675	101102424-101102675	n.56978159G>C	#	0.017
16	56978249	A	AG	intergenic_region	MODIFIER	ZNF622-MARCHF11	101102424-101102675	101102424-101102675	n.56978249_56978250insG	#	0.016
16	56978364	T	C	intergenic_region	MODIFIER	ZNF622-MARCHF11	101102424-101102675	101102424-101102675	n.56978364T>C	#	0
16	56978763	T	C	intergenic_region	MODIFIER	ZNF622-MARCHF11	101102424-101102675	101102424-101102675	n.56978763T>C	#	0
16	56978902	T	C	intergenic_region	MODIFIER	ZNF622-MARCHF11	101102424-101102675	101102424-101102675	n.56978902T>C	#	0
16	56978922	C	A	intergenic_region	MODIFIER	ZNF622-MARCHF11	101102424-101102675	101102424-101102675	n.56978922C>A	#	0
16	56978923	C	A	intergenic_region	MODIFIER	ZNF622-MARCHF11	101102424-101102675	101102424-101102675	n.56978923C>A	#	0
16	56978992	T	A	intergenic_region	MODIFIER	ZNF622-MARCHF11	101102424-101102675	101102424-101102675	n.56978992T>A	#	0
16	56979029	T	C	intergenic_region	MODIFIER	ZNF622-MARCHF11	101102424-101102675	101102424-101102675	n.56979029T>C	#	0
16	56979147	T	G	intergenic_region	MODIFIER	ZNF622-MARCHF11	101102424-101102675	101102424-101102675	n.56979147T>G	#	0
16	56979211	C	T	intergenic_region	MODIFIER	ZNF622-MARCHF11	101102424-101102675	101102424-101102675	n.56979211C>T	#	0
16	56979300	G	A	intergenic_region	MODIFIER	ZNF622-MARCHF11	101102424-101102675	101102424-101102675	n.56979300G>A	#	0
16	56979327	A	G	intergenic_region	MODIFIER	ZNF622-MARCHF11	101102424-101102675	101102424-101102675	n.56979327A>G	#	0.014
16	56979398	G	A	intergenic_region	MODIFIER	ZNF622-MARCHF11	101102424-101102675	101102424-101102675	n.56979398G>A	#	0
16	56979399	T	C	intergenic_region	MODIFIER	ZNF622-MARCHF11	101102424-101102675	101102424-101102675	n.56979399T>C	#	0.016
16	56979412	G	A	intergenic_region	MODIFIER	ZNF622-MARCHF11	101102424-101102675	101102424-101102675	n.56979412G>A	#	0.016
16	56979446	G	T	intergenic_region	MODIFIER	ZNF622-MARCHF11	101102424-101102675	101102424-101102675	n.56979446G>T	#	0.016
16	56979515	G	A	intergenic_region	MODIFIER	ZNF622-MARCHF11	101102424-101102675	101102424-101102675	n.56979515G>A	#	0.018
16	56979641	G	C	intergenic_region	MODIFIER	ZNF622-MARCHF11	101102424-101102675	101102424-101102675	n.56979641G>C	#	0.016
16	56979661	G	C	intergenic_region	MODIFIER	ZNF622-MARCHF11	101102424-101102675	101102424-101102675	n.56979661G>C	#	0.016
16	56979741	T	G	intergenic_region	MODIFIER	ZNF622-MARCHF11	101102424-101102675	101102424-101102675	n.56979741T>G	#	0
16	56979749	G	C	intergenic_region	MODIFIER	ZNF622-MARCHF11	101102424-101102675	101102424-101102675	n.56979749G>C	#	0
16	56979776	G	A	intergenic_region	MODIFIER	ZNF622-MARCHF11	101102424-101102675	101102424-101102675	n.56979776G>A	#	0
16	56979877	T	G	intergenic_region	MODIFIER	ZNF622-MARCHF11	101102424-101102675	101102424-101102675	n.56979877T>G	#	0.013
16	56979959	T	C	intergenic_region	MODIFIER	ZNF622-MARCHF11	101102424-101102675	101102424-101102675	n.56979959T>C	#	0.014
16	56979991	A	G	intergenic_region	MODIFIER	ZNF622-MARCHF11	101102424-101102675	101102424-101102675	n.56979991A>G	#	0.014
16	56979996	A	C	intergenic_region	MODIFIER	ZNF622-MARCHF11	101102424-101102675	101102424-101102675	n.56979996A>C	#	0.014
16	56980200	T	C	intergenic_region	MODIFIER	ZNF622-MARCHF11	101102424-101102675	101102424-101102675	n.56980200T>C	#	0.016
16	56980288	A	G	intergenic_region	MODIFIER	ZNF622-MARCHF11	101102424-101102675	101102424-101102675	n.56980288A>G	#	0.016
16	56980311	A	T	intergenic_region	MODIFIER	ZNF622-MARCHF11	101102424-101102675	101102424-101102675	n.56980311A>T	#	0.016
16	56980342	T	C	intergenic_region	MODIFIER	ZNF622-MARCHF11	101102424-101102675	101102424-101102675	n.56980342T>C	#	0.017
16	56980465	GAGAAGA	G	intergenic_region	MODIFIER	ZNF622-MARCHF11	101102424-101102675	101102424-101102675	n.56980466_56980471delAGAAGA	#	0.016
16	56980473	C	CT	intergenic_region	MODIFIER	ZNF622-MARCHF11	101102424-101102675	101102424-101102675	n.56980473_56980474insT	#	0
16	56980491	C	T	intergenic_region	MODIFIER	ZNF622-MARCHF11	101102424-101102675	101102424-101102675	n.56980491C>T	#	0.016
16	56980544	C	G	intergenic_region	MODIFIER	ZNF622-MARCHF11	101102424-101102675	101102424-101102675	n.56980544C>G	#	0
16	56980545	A	G	intergenic_region	MODIFIER	ZNF622-MARCHF11	101102424-101102675	101102424-101102675	n.56980545A>G	#	0.017
16	56980634	T	A	intergenic_region	MODIFIER	ZNF622-MARCHF11	101102424-101102675	101102424-101102675	n.56980634T>A	#	0.016
16	56980777	C	G	intergenic_region	MODIFIER	ZNF622-MARCHF11	101102424-101102675	101102424-101102675	n.56980777C>G	#	0.015
16	56980921	G	A	intergenic_region	MODIFIER	ZNF622-MARCHF11	101102424-101102675	101102424-101102675	n.56980921G>A	#	0.018
16	56980964	G	A	intergenic_region	MODIFIER	ZNF622-MARCHF11	101102424-101102675	101102424-101102675	n.56980964G>A	#	0.018
16	56981050	T	A	intergenic_region	MODIFIER	ZNF622-MARCHF11	101102424-101102675	101102424-101102675	n.56981050T>A	#	0.017
16	56981078	A	T	intergenic_region	MODIFIER	ZNF622-MARCHF11	101102424-101102675	101102424-101102675	n.56981078A>T	#	0.016
16	56981424	T	C	intergenic_region	MODIFIER	ZNF622-MARCHF11	101102424-101102675	101102424-101102675	n.56981424T>C	#	0
16	56981501	A	G	intergenic_region	MODIFIER	ZNF622-MARCHF11	101102424-101102675	101102424-101102675	n.56981501A>G	#	0.018
16	56981535	C	T	intergenic_region	MODIFIER	ZNF622-MARCHF11	101102424-101102675	101102424-101102675	n.56981535C>T	#	0.017
16	56981597	T	A	intergenic_region	MODIFIER	ZNF622-MARCHF11	101102424-101102675	101102424-101102675	n.56981597T>A	#	0.016
16	56981607	T	C	intergenic_region	MODIFIER	ZNF622-MARCHF11	101102424-101102675	101102424-101102675	n.56981607T>C	#	0.016
16	56981677	CTG	C	intergenic_region	MODIFIER	ZNF622-MARCHF11	101102424-101102675	101102424-101102675	n.56981678_56981679delTG	#	0.016
16	56981695	C	T	intergenic_region	MODIFIER	ZNF622-MARCHF11	101102424-101102675	101102424-101102675	n.56981695C>T	#	0.016
16	56981955	T	G	intergenic_region	MODIFIER	ZNF622-MARCHF11	101102424-101102675	101102424-101102675	n.56981955T>G	#	0
16	56981956	C	A	intergenic_region	MODIFIER	ZNF622-MARCHF11	101102424-101102675	101102424-101102675	n.56981956C>A	#	0
16	56981965	G	A	intergenic_region	MODIFIER	ZNF622-MARCHF11	101102424-101102675	101102424-101102675	n.56981965G>A	#	0.018
16	56982256	T	G	intergenic_region	MODIFIER	ZNF622-MARCHF11	101102424-101102675	101102424-101102675	n.56982256T>G	#	0.016
16	56982278	C	A	intergenic_region	MODIFIER	ZNF622-MARCHF11	101102424-101102675	101102424-101102675	n.56982278C>A	#	0
16	56982289	A	G	intergenic_region	MODIFIER	ZNF622-MARCHF11	101102424-101102675	101102424-101102675	n.56982289A>G	#	0.016
16	56982488	G	A	intergenic_region	MODIFIER	ZNF622-MARCHF11	101102424-101102675	101102424-101102675	n.56982488G>A	#	0.015
16	56983045	T	C	intergenic_region	MODIFIER	ZNF622-MARCHF11	101102424-101102675	101102424-101102675	n.56983045T>C	#	0.016
16	56983291	T	G	intergenic_region	MODIFIER	ZNF622-MARCHF11	101102424-101102675	101102424-101102675	n.56983291T>G	#	0.015
16	56983323	G	T	intergenic_region	MODIFIER	ZNF622-MARCHF11	101102424-101102675	101102424-101102675	n.56983323G>T	#	0.015
16	56983429	T	C	intergenic_region	MODIFIER	ZNF622-MARCHF11	101102424-101102675	101102424-101102675	n.56983429T>C	#	0
16	56983583	CTTCACT	C	intergenic_region	MODIFIER	ZNF622-MARCHF11	101102424-101102675	101102424-101102675	n.56983584_56983589delTTCACT	#	0.017
16	56983681	T	G	intergenic_region	MODIFIER	ZNF622-MARCHF11	101102424-101102675	101102424-101102675	n.56983681T>G	#	0.049
16	56983752	A	G	intergenic_region	MODIFIER	ZNF622-MARCHF11	101102424-101102675	101102424-101102675	n.56983752A>G	#	0
16	56984853	G	A	intergenic_region	MODIFIER	ZNF622-MARCHF11	101102424-101102675	101102424-101102675	n.56984853G>A	#	0.018
16	56984905	C	CTA	intergenic_region	MODIFIER	ZNF622-MARCHF11	101102424-101102675	101102424-101102675	n.56984905_56984906insTA	#	0.016
16	56985225	CAT	C	intergenic_region	MODIFIER	ZNF622-MARCHF11	101102424-101102675	101102424-101102675	n.56985226_56985227delAT	#	0
16	56985474	A	G	intergenic_region	MODIFIER	ZNF622-MARCHF11	101102424-101102675	101102424-101102675	n.56985474A>G	#	0
16	56985577	T	G	intergenic_region	MODIFIER	ZNF622-MARCHF11	101102424-101102675	101102424-101102675	n.56985577T>G	#	0
16	56986356	C	T	intergenic_region	MODIFIER	ZNF622-MARCHF11	101102424-101102675	101102424-101102675	n.56986356C>T	#	0
16	56986399	T	C	intergenic_region	MODIFIER	ZNF622-MARCHF11	101102424-101102675	101102424-101102675	n.56986399T>C	#	0
16	56986965	G	A	intergenic_region	MODIFIER	ZNF622-MARCHF11	101102424-101102675	101102424-101102675	n.56986965G>A	#	0.016
16	56986984	G	A	intergenic_region	MODIFIER	ZNF622-MARCHF11	101102424-101102675	101102424-101102675	n.56986984G>A	#	0
16	56986986	A	C	intergenic_region	MODIFIER	ZNF622-MARCHF11	101102424-101102675	101102424-101102675	n.56986986A>C	#	0
16	56987120	T	C	intergenic_region	MODIFIER	ZNF622-MARCHF11	101102424-101102675	101102424-101102675	n.56987120T>C	#	0.016
16	56987127	G	C	intergenic_region	MODIFIER	ZNF622-MARCHF11	101102424-101102675	101102424-101102675	n.56987127G>C	#	0.016
16	56987210	C	T	intergenic_region	MODIFIER	ZNF622-MARCHF11	101102424-101102675	101102424-101102675	n.56987210C>T	#	0.016
16	56987302	C	T	intergenic_region	MODIFIER	ZNF622-MARCHF11	101102424-101102675	101102424-101102675	n.56987302C>T	#	0.016
16	56987375	C	T	intergenic_region	MODIFIER	ZNF622-MARCHF11	101102424-101102675	101102424-101102675	n.56987375C>T	#	0.017
16	56987441	G	T	intergenic_region	MODIFIER	ZNF622-MARCHF11	101102424-101102675	101102424-101102675	n.56987441G>T	#	0.016
16	56987748	T	C	intergenic_region	MODIFIER	ZNF622-MARCHF11	101102424-101102675	101102424-101102675	n.56987748T>C	#	0
16	56987750	G	A	intergenic_region	MODIFIER	ZNF622-MARCHF11	101102424-101102675	101102424-101102675	n.56987750G>A	#	0
16	56988675	T	C	intergenic_region	MODIFIER	ZNF622-MARCHF11	101102424-101102675	101102424-101102675	n.56988675T>C	#	0.016
16	56989114	A	G	intergenic_region	MODIFIER	ZNF622-MARCHF11	101102424-101102675	101102424-101102675	n.56989114A>G	#	0
16	56989826	C	T	intergenic_region	MODIFIER	ZNF622-MARCHF11	101102424-101102675	101102424-101102675	n.56989826C>T	#	0.016
16	56991816	G	A	intergenic_region	MODIFIER	ZNF622-MARCHF11	101102424-101102675	101102424-101102675	n.56991816G>A	#	0
16	56992490	C	T	intergenic_region	MODIFIER	ZNF622-MARCHF11	101102424-101102675	101102424-101102675	n.56992490C>T	#	0.017
16	56993017	A	G	intergenic_region	MODIFIER	ZNF622-MARCHF11	101102424-101102675	101102424-101102675	n.56993017A>G	#	0.016
16	56994178	A	G	intergenic_region	MODIFIER	ZNF622-MARCHF11	101102424-101102675	101102424-101102675	n.56994178A>G	#	0.017
16	56998960	C	T	intergenic_region	MODIFIER	ZNF622-MARCHF11	101102424-101102675	101102424-101102675	n.56998960C>T	#	0.016
16	56999445	C	T	intergenic_region	MODIFIER	ZNF622-MARCHF11	101102424-101102675	101102424-101102675	n.56999445C>T	#	0
16	57000273	C	T	intergenic_region	MODIFIER	ZNF622-MARCHF11	101102424-101102675	101102424-101102675	n.57000273C>T	#	0.017
16	57000425	G	C	intergenic_region	MODIFIER	ZNF622-MARCHF11	101102424-101102675	101102424-101102675	n.57000425G>C	#	0.017
16	57001703	G	T	intergenic_region	MODIFIER	ZNF622-MARCHF11	101102424-101102675	101102424-101102675	n.57001703G>T	#	0.015
16	57002243	T	C	intergenic_region	MODIFIER	ZNF622-MARCHF11	101102424-101102675	101102424-101102675	n.57002243T>C	#	0.015
16	57003189	T	C	intergenic_region	MODIFIER	ZNF622-MARCHF11	101102424-101102675	101102424-101102675	n.57003189T>C	#	0.015
16	57003483	T	C	intergenic_region	MODIFIER	ZNF622-MARCHF11	101102424-101102675	101102424-101102675	n.57003483T>C	#	0.016
16	57004443	C	G	intergenic_region	MODIFIER	ZNF622-MARCHF11	101102424-101102675	101102424-101102675	n.57004443C>G	#	0.016
16	57004863	A	C	intergenic_region	MODIFIER	ZNF622-MARCHF11	101102424-101102675	101102424-101102675	n.57004863A>C	#	0.016
16	57309467	G	A	intergenic_region	MODIFIER	MARCHF11-FBXL7	101102675-101102932	101102675-101102932	n.57309467G>A	#	0
16	57368432	G	C	intergenic_region	MODIFIER	MARCHF11-FBXL7	101102675-101102932	101102675-101102932	n.57368432G>C	#	0
16	57375551	A	G	intergenic_region	MODIFIER	MARCHF11-FBXL7	101102675-101102932	101102675-101102932	n.57375551A>G	#	0
16	57453213	TTTTCAC	T	intron_variant	MODIFIER	FBXL7	101102932	XM_027980156.2	c.128-43047_128-43042delGTGAAA	#	0
16	57457836	C	T	intron_variant	MODIFIER	FBXL7	101102932	XM_027980156.2	c.128-47664G>A	#	0
16	57495739	G	A	intron_variant	MODIFIER	FBXL7	101102932	XM_027980156.2	c.128-85567C>T	#	0
16	57500835	C	T	intron_variant	MODIFIER	FBXL7	101102932	XM_027980156.2	c.128-90663G>A	#	0
16	57668638	C	T	intron_variant	MODIFIER	FBXL7	101102932	XM_027980156.2	c.127+62701G>A	#	0
16	57715870	C	T	intron_variant	MODIFIER	FBXL7	101102932	XM_027980156.2	c.127+15469G>A	#	0
16	57740455	T	A	intron_variant	MODIFIER	FBXL7	101102932	XM_027980156.2	c.38-9027A>T	#	0
16	57789484	C	A	intron_variant	MODIFIER	FBXL7	101102932	XM_027980156.2	c.38-58056G>T	#	0.003209
16	57958511	T	C	intergenic_region	MODIFIER	LOC121816823-TRNAC-ACA	121816823-121816858	121816823-121816858	n.57958511T>C	#	0.005365
16	57998199	TGGCAG	T	intergenic_region	MODIFIER	LOC121816823-TRNAC-ACA	121816823-121816858	121816823-121816858	n.57998200_57998204delGGCAG	#	0
16	58079257	C	T	intergenic_region	MODIFIER	LOC121816823-TRNAC-ACA	121816823-121816858	121816823-121816858	n.58079257C>T	#	0
16	58123811	C	T	intergenic_region	MODIFIER	LOC121816823-TRNAC-ACA	121816823-121816858	121816823-121816858	n.58123811C>T	#	0
16	58148375	A	C	intergenic_region	MODIFIER	LOC121816823-TRNAC-ACA	121816823-121816858	121816823-121816858	n.58148375A>C	#	0
16	58232962	T	C	intergenic_region	MODIFIER	LOC121816823-TRNAC-ACA	121816823-121816858	121816823-121816858	n.58232962T>C	#	0
16	58304675	G	A	intergenic_region	MODIFIER	TRNAC-ACA-LOC106991651	121816858-106991651	121816858-106991651	n.58304675G>A	#	0
16	58392603	G	C	intergenic_region	MODIFIER	TRNAC-ACA-LOC106991651	121816858-106991651	121816858-106991651	n.58392603G>C	#	0
16	60609378	C	A	intergenic_region	MODIFIER	DNAH5-TRNAW-CCA	101104179-121816859	101104179-121816859	n.60609378C>A	#	0
16	60749173	G	A	intergenic_region	MODIFIER	TRNAW-CCA-LOC101120862	121816859-101120862	121816859-101120862	n.60749173G>A	#	0
16	61391191	G	C	intron_variant	MODIFIER	CTNND2	101121119	XM_027980164.2	c.37+80439G>C	#	0
16	68253944	A	G	intergenic_region	MODIFIER	ADAMTS16-LOC114118809	101107994-114118809	101107994-114118809	n.68253944A>G	#	0
16	68269179	C	T	intergenic_region	MODIFIER	ADAMTS16-LOC114118809	101107994-114118809	101107994-114118809	n.68269179C>T	#	0
16	68276816	AAC	A	intergenic_region	MODIFIER	ADAMTS16-LOC114118809	101107994-114118809	101107994-114118809	n.68276817_68276818delAC	#	0
16	68353142	C	T	intergenic_region	MODIFIER	LOC114118809-LOC121816779	114118809-121816779	114118809-121816779	n.68353142C>T	#	0
16	68358145	C	T	intergenic_region	MODIFIER	LOC114118809-LOC121816779	114118809-121816779	114118809-121816779	n.68358145C>T	#	0
16	68364603	G	A	intergenic_region	MODIFIER	LOC114118809-LOC121816779	114118809-121816779	114118809-121816779	n.68364603G>A	#	0.001072
16	68401037	C	T	intergenic_region	MODIFIER	LOC114118809-LOC121816779	114118809-121816779	114118809-121816779	n.68401037C>T	#	0
16	68533142	C	T	intergenic_region	MODIFIER	LOC121816779-IRX1	121816779-101108256	121816779-101108256	n.68533142C>T	#	0
16	68604536	C	T	intergenic_region	MODIFIER	LOC121816779-IRX1	121816779-101108256	121816779-101108256	n.68604536C>T	#	0
16	68617368	T	A	intergenic_region	MODIFIER	LOC121816779-IRX1	121816779-101108256	121816779-101108256	n.68617368T>A	#	0
16	68649346	A	AT	intergenic_region	MODIFIER	LOC121816779-IRX1	121816779-101108256	121816779-101108256	n.68649346_68649347insT	#	0
16	68651938	G	A	intergenic_region	MODIFIER	LOC121816779-IRX1	121816779-101108256	121816779-101108256	n.68651938G>A	#	0
16	68654452	G	A	intergenic_region	MODIFIER	LOC121816779-IRX1	121816779-101108256	121816779-101108256	n.68654452G>A	#	0
16	68659056	C	T	intergenic_region	MODIFIER	LOC121816779-IRX1	121816779-101108256	121816779-101108256	n.68659056C>T	#	0.045
16	68659190	C	T	intergenic_region	MODIFIER	LOC121816779-IRX1	121816779-101108256	121816779-101108256	n.68659190C>T	#	0.041
16	68671519	T	C	intergenic_region	MODIFIER	LOC121816779-IRX1	121816779-101108256	121816779-101108256	n.68671519T>C	#	0
16	68881680	T	G	intergenic_region	MODIFIER	LOC121816779-IRX1	121816779-101108256	121816779-101108256	n.68881680T>G	#	0
16	68883053	G	T	intergenic_region	MODIFIER	LOC121816779-IRX1	121816779-101108256	121816779-101108256	n.68883053G>T	#	0.042
16	68885407	T	C	intergenic_region	MODIFIER	LOC121816779-IRX1	121816779-101108256	121816779-101108256	n.68885407T>C	#	0.043
16	68888042	T	TC	intergenic_region	MODIFIER	LOC121816779-IRX1	121816779-101108256	121816779-101108256	n.68888042_68888043insC	#	0
16	68888044	TGG	T	intergenic_region	MODIFIER	LOC121816779-IRX1	121816779-101108256	121816779-101108256	n.68888045_68888046delGG	#	0
16	68889653	A	G	intergenic_region	MODIFIER	LOC121816779-IRX1	121816779-101108256	121816779-101108256	n.68889653A>G	#	0.042
16	68891815	C	T	intergenic_region	MODIFIER	LOC121816779-IRX1	121816779-101108256	121816779-101108256	n.68891815C>T	#	0.043
16	68895067	A	G	intergenic_region	MODIFIER	LOC121816779-IRX1	121816779-101108256	121816779-101108256	n.68895067A>G	#	0.043
16	68899399	A	G	intergenic_region	MODIFIER	LOC121816779-IRX1	121816779-101108256	121816779-101108256	n.68899399A>G	#	0
16	68899708	G	A	intergenic_region	MODIFIER	LOC121816779-IRX1	121816779-101108256	121816779-101108256	n.68899708G>A	#	0
16	68900300	T	A	intergenic_region	MODIFIER	LOC121816779-IRX1	121816779-101108256	121816779-101108256	n.68900300T>A	#	0.04
16	68925509	T	C	intergenic_region	MODIFIER	LOC121816779-IRX1	121816779-101108256	121816779-101108256	n.68925509T>C	#	0.072
16	68926219	T	C	intergenic_region	MODIFIER	LOC121816779-IRX1	121816779-101108256	121816779-101108256	n.68926219T>C	#	0.044
16	68927559	T	G	intergenic_region	MODIFIER	LOC121816779-IRX1	121816779-101108256	121816779-101108256	n.68927559T>G	#	0.043
16	68929497	G	A	intergenic_region	MODIFIER	LOC121816779-IRX1	121816779-101108256	121816779-101108256	n.68929497G>A	#	0.042
16	68932044	T	C	intergenic_region	MODIFIER	LOC121816779-IRX1	121816779-101108256	121816779-101108256	n.68932044T>C	#	0
16	68932045	C	T	intergenic_region	MODIFIER	LOC121816779-IRX1	121816779-101108256	121816779-101108256	n.68932045C>T	#	0
16	68933755	G	A	intergenic_region	MODIFIER	LOC121816779-IRX1	121816779-101108256	121816779-101108256	n.68933755G>A	#	0.042
16	68934531	A	G	intergenic_region	MODIFIER	LOC121816779-IRX1	121816779-101108256	121816779-101108256	n.68934531A>G	#	0.04
16	68934552	G	A	intergenic_region	MODIFIER	LOC121816779-IRX1	121816779-101108256	121816779-101108256	n.68934552G>A	#	0
16	68935309	C	T	intergenic_region	MODIFIER	LOC121816779-IRX1	121816779-101108256	121816779-101108256	n.68935309C>T	#	0
16	68935745	A	C	intergenic_region	MODIFIER	LOC121816779-IRX1	121816779-101108256	121816779-101108256	n.68935745A>C	#	0
16	68936361	T	C	intergenic_region	MODIFIER	LOC121816779-IRX1	121816779-101108256	121816779-101108256	n.68936361T>C	#	0
16	68938817	C	A	intergenic_region	MODIFIER	LOC121816779-IRX1	121816779-101108256	121816779-101108256	n.68938817C>A	#	0.044
16	68938990	T	C	intergenic_region	MODIFIER	LOC121816779-IRX1	121816779-101108256	121816779-101108256	n.68938990T>C	#	0.043
16	68939024	C	T	intergenic_region	MODIFIER	LOC121816779-IRX1	121816779-101108256	121816779-101108256	n.68939024C>T	#	0.042
16	68939224	G	A	intergenic_region	MODIFIER	LOC121816779-IRX1	121816779-101108256	121816779-101108256	n.68939224G>A	#	0.043
16	68939616	G	A	intergenic_region	MODIFIER	LOC121816779-IRX1	121816779-101108256	121816779-101108256	n.68939616G>A	#	0.041
16	68941170	C	T	intergenic_region	MODIFIER	LOC121816779-IRX1	121816779-101108256	121816779-101108256	n.68941170C>T	#	0.043
16	68941683	C	A	intergenic_region	MODIFIER	LOC121816779-IRX1	121816779-101108256	121816779-101108256	n.68941683C>A	#	0.044
16	68941753	T	C	intergenic_region	MODIFIER	LOC121816779-IRX1	121816779-101108256	121816779-101108256	n.68941753T>C	#	0.042
16	68941871	C	A	intergenic_region	MODIFIER	LOC121816779-IRX1	121816779-101108256	121816779-101108256	n.68941871C>A	#	0.047
16	68942125	G	A	intergenic_region	MODIFIER	LOC121816779-IRX1	121816779-101108256	121816779-101108256	n.68942125G>A	#	0
16	68942558	G	A	intergenic_region	MODIFIER	LOC121816779-IRX1	121816779-101108256	121816779-101108256	n.68942558G>A	#	0
16	68943303	C	T	intergenic_region	MODIFIER	LOC121816779-IRX1	121816779-101108256	121816779-101108256	n.68943303C>T	#	0.043
16	68943420	A	C	intergenic_region	MODIFIER	LOC121816779-IRX1	121816779-101108256	121816779-101108256	n.68943420A>C	#	0.042
16	68943944	C	T	intergenic_region	MODIFIER	LOC121816779-IRX1	121816779-101108256	121816779-101108256	n.68943944C>T	#	0.043
16	68944129	C	T	intergenic_region	MODIFIER	LOC121816779-IRX1	121816779-101108256	121816779-101108256	n.68944129C>T	#	0
16	68944685	T	C	intergenic_region	MODIFIER	LOC121816779-IRX1	121816779-101108256	121816779-101108256	n.68944685T>C	#	0.043
16	68945059	G	A	intergenic_region	MODIFIER	LOC121816779-IRX1	121816779-101108256	121816779-101108256	n.68945059G>A	#	0.046
16	68948315	A	T	intergenic_region	MODIFIER	LOC121816779-IRX1	121816779-101108256	121816779-101108256	n.68948315A>T	#	0
16	68948496	G	A	intergenic_region	MODIFIER	LOC121816779-IRX1	121816779-101108256	121816779-101108256	n.68948496G>A	#	0.044
16	68948635	G	GT	intergenic_region	MODIFIER	LOC121816779-IRX1	121816779-101108256	121816779-101108256	n.68948635_68948636insT	#	0.043
16	68948747	G	A	intergenic_region	MODIFIER	LOC121816779-IRX1	121816779-101108256	121816779-101108256	n.68948747G>A	#	0.043
16	68951311	C	CCTCT	intergenic_region	MODIFIER	LOC121816779-IRX1	121816779-101108256	121816779-101108256	n.68951311_68951312insCTCT	#	0.043
16	68951649	G	T	intergenic_region	MODIFIER	LOC121816779-IRX1	121816779-101108256	121816779-101108256	n.68951649G>T	#	0
16	68952546	G	A	intergenic_region	MODIFIER	LOC121816779-IRX1	121816779-101108256	121816779-101108256	n.68952546G>A	#	0
16	68953682	G	T	intergenic_region	MODIFIER	LOC121816779-IRX1	121816779-101108256	121816779-101108256	n.68953682G>T	#	0.044
16	68953770	G	T	intergenic_region	MODIFIER	LOC121816779-IRX1	121816779-101108256	121816779-101108256	n.68953770G>T	#	0
16	68953848	G	A	intergenic_region	MODIFIER	LOC121816779-IRX1	121816779-101108256	121816779-101108256	n.68953848G>A	#	0.023
16	68954684	C	T	intergenic_region	MODIFIER	LOC121816779-IRX1	121816779-101108256	121816779-101108256	n.68954684C>T	#	0.043
16	68959001	G	A	intergenic_region	MODIFIER	LOC121816779-IRX1	121816779-101108256	121816779-101108256	n.68959001G>A	#	0.042
16	68961316	G	T	intergenic_region	MODIFIER	LOC121816779-IRX1	121816779-101108256	121816779-101108256	n.68961316G>T	#	0
16	68961733	C	T	intergenic_region	MODIFIER	LOC121816779-IRX1	121816779-101108256	121816779-101108256	n.68961733C>T	#	0.043
16	68962175	G	A	intergenic_region	MODIFIER	LOC121816779-IRX1	121816779-101108256	121816779-101108256	n.68962175G>A	#	0.043
16	68963471	A	T	intergenic_region	MODIFIER	LOC121816779-IRX1	121816779-101108256	121816779-101108256	n.68963471A>T	#	0.044
16	68964601	C	T	intergenic_region	MODIFIER	LOC121816779-IRX1	121816779-101108256	121816779-101108256	n.68964601C>T	#	0.074
16	68964904	C	T	intergenic_region	MODIFIER	LOC121816779-IRX1	121816779-101108256	121816779-101108256	n.68964904C>T	#	0
16	68965702	G	A	intergenic_region	MODIFIER	LOC121816779-IRX1	121816779-101108256	121816779-101108256	n.68965702G>A	#	0
16	68966483	A	G	intergenic_region	MODIFIER	LOC121816779-IRX1	121816779-101108256	121816779-101108256	n.68966483A>G	#	0.043
16	68972351	T	C	intergenic_region	MODIFIER	LOC121816779-IRX1	121816779-101108256	121816779-101108256	n.68972351T>C	#	0
16	69040769	G	A	intergenic_region	MODIFIER	LOC121816779-IRX1	121816779-101108256	121816779-101108256	n.69040769G>A	#	0
16	69074292	T	A	intergenic_region	MODIFIER	LOC121816779-IRX1	121816779-101108256	121816779-101108256	n.69074292T>A	#	0
16	69136324	C	T	intergenic_region	MODIFIER	LOC121816779-IRX1	121816779-101108256	121816779-101108256	n.69136324C>T	#	0.008039
16	69269711	T	C	intergenic_region	MODIFIER	LOC121816779-IRX1	121816779-101108256	121816779-101108256	n.69269711T>C	#	0
16	69295541	C	T	intergenic_region	MODIFIER	LOC121816779-IRX1	121816779-101108256	121816779-101108256	n.69295541C>T	#	0.023
16	69298647	C	G	intergenic_region	MODIFIER	LOC121816779-IRX1	121816779-101108256	121816779-101108256	n.69298647C>G	#	0
16	69768551	A	T	intergenic_region	MODIFIER	LOC105602651-LOC121816827	105602651-121816827	105602651-121816827	n.69768551A>T	#	0.001604
16	69778768	C	T	intergenic_region	MODIFIER	LOC105602651-LOC121816827	105602651-121816827	105602651-121816827	n.69778768C>T	#	0.007479
16	69804940	G	A	intergenic_region	MODIFIER	LOC105602651-LOC121816827	105602651-121816827	105602651-121816827	n.69804940G>A	#	0
16	69865721	T	A	intergenic_region	MODIFIER	LOC105602651-LOC121816827	105602651-121816827	105602651-121816827	n.69865721T>A	#	0.001603
16	69872745	G	A	intergenic_region	MODIFIER	LOC105602651-LOC121816827	105602651-121816827	105602651-121816827	n.69872745G>A	#	0
16	69906553	C	A	intergenic_region	MODIFIER	LOC105602651-LOC121816827	105602651-121816827	105602651-121816827	n.69906553C>A	#	0
16	69935044	T	C	intergenic_region	MODIFIER	LOC105602651-LOC121816827	105602651-121816827	105602651-121816827	n.69935044T>C	#	0.00107
16	69994237	G	C	intergenic_region	MODIFIER	LOC105602651-LOC121816827	105602651-121816827	105602651-121816827	n.69994237G>C	#	0
16	69994481	C	G	intergenic_region	MODIFIER	LOC105602651-LOC121816827	105602651-121816827	105602651-121816827	n.69994481C>G	#	0.002155
16	69997405	T	C	intergenic_region	MODIFIER	LOC105602651-LOC121816827	105602651-121816827	105602651-121816827	n.69997405T>C	#	0
16	70011114	C	T	intergenic_region	MODIFIER	LOC105602651-LOC121816827	105602651-121816827	105602651-121816827	n.70011114C>T	#	0.004301
16	70021826	T	TC	intergenic_region	MODIFIER	LOC105602651-LOC121816827	105602651-121816827	105602651-121816827	n.70021826_70021827insC	#	0
16	70033724	G	T	intergenic_region	MODIFIER	LOC105602651-LOC121816827	105602651-121816827	105602651-121816827	n.70033724G>T	#	0
16	70039598	T	G	intergenic_region	MODIFIER	LOC105602651-LOC121816827	105602651-121816827	105602651-121816827	n.70039598T>G	#	0.001071
16	70039608	T	G	intergenic_region	MODIFIER	LOC105602651-LOC121816827	105602651-121816827	105602651-121816827	n.70039608T>G	#	0.004813
16	70049144	C	CCTTGGGCACCATCCTG	intergenic_region	MODIFIER	LOC105602651-LOC121816827	105602651-121816827	105602651-121816827	n.70049144_70049145insCTTGGGCACCATCCTG	#	0
16	70053463	G	A	intergenic_region	MODIFIER	LOC105602651-LOC121816827	105602651-121816827	105602651-121816827	n.70053463G>A	#	0
16	70119614	G	T	5_prime_UTR_variant	MODIFIER	LOC121816827	121816827	XM_042233953.1	c.-776C>A	#	0
16	70150080	T	C	intergenic_region	MODIFIER	IRX2-LOC121816780	101102588-121816780	101102588-121816780	n.70150080T>C	#	0
17	14707892	C	T	intergenic_region	MODIFIER	LOC114108870-USP38	114108870-101112596	114108870-101112596	n.14707892C>T	#	0
17	19650352	C	A	intron_variant	MODIFIER	SLC7A11	100820755	XR_003591971.2	n.1897+32285C>A	#	0
17	19650361	C	G	intron_variant	MODIFIER	SLC7A11	100820755	XR_003591971.2	n.1897+32294C>G	#	0
17	19650362	G	A	intron_variant	MODIFIER	SLC7A11	100820755	XR_003591971.2	n.1897+32295G>A	#	0
17	19650374	A	G	intron_variant	MODIFIER	SLC7A11	100820755	XR_003591971.2	n.1897+32307A>G	#	0
17	19650390	A	AT	intron_variant	MODIFIER	SLC7A11	100820755	XR_003591971.2	n.1897+32323_1897+32324insT	#	0
17	19650400	C	T	intron_variant	MODIFIER	SLC7A11	100820755	XR_003591971.2	n.1897+32333C>T	#	0
17	2471269	C	T	intergenic_region	MODIFIER	NPY2R-LOC101121884	101122628-101121884	101122628-101121884	n.2471269C>T	#	0
17	25931297	C	CTGCACATTCACTTTTTTTTTTAACTTGCTCAAGTATACTTTATTAATTTTTTCACTAAAATATTCATTGAGGAACTATCATAAGATTTCCATTTAATGTTTGTTTTTTTTTTAGTTTTTTATTTTTTTAATTTTAAAATCTTTAATTCTTACA	intergenic_region	MODIFIER	LOC114108793-LOC101118305	114108793-101118305	114108793-101118305	n.25931297_25931298insTGCACATTCACTTTTTTTTTTAACTTGCTCAAGTATACTTTATTAATTTTTTCACTAAAATATTCATTGAGGAACTATCATAAGATTTCCATTTAATGTTTGTTTTTTTTTTAGTTTTTTATTTTTTTAATTTTAAAATCTTTAATTCTTACA	#	0
17	26076767	A	G	intergenic_region	MODIFIER	LOC114108793-LOC101118305	114108793-101118305	114108793-101118305	n.26076767A>G	#	0
17	26596053	C	T	intergenic_region	MODIFIER	LOC101118305-LOC101118560	101118305-101118560	101118305-101118560	n.26596053C>T	#	0
17	30794796	G	A	intergenic_region	MODIFIER	INTU-LOC114108913	101122726-114108913	101122726-114108913	n.30794796G>A	#	0.061
17	35174618	A	AG	downstream_gene_variant	MODIFIER	LOC101104012	101104012	XM_004017273.5	c.*4620_*4621insG	#	0
17	35174621	TCA	T	downstream_gene_variant	MODIFIER	LOC101104012	101104012	XM_004017273.5	c.*4624_*4625delCA	#	0
17	35174630	ATG	A	downstream_gene_variant	MODIFIER	LOC101104012	101104012	XM_004017273.5	c.*4633_*4634delTG	#	0
17	35174637	GT	G	downstream_gene_variant	MODIFIER	LOC101104012	101104012	XM_004017273.5	c.*4640delT	#	0
17	35174639	ACTAT	A	downstream_gene_variant	MODIFIER	LOC101104012	101104012	XM_004017273.5	c.*4642_*4645delCTAT	#	0
17	35174646	T	A	downstream_gene_variant	MODIFIER	LOC101104012	101104012	XM_004017273.5	c.*4648T>A	#	0
17	35174648	CTCTA	C	downstream_gene_variant	MODIFIER	LOC101104012	101104012	XM_004017273.5	c.*4651_*4654delTCTA	#	0
17	35174658	CA	C	downstream_gene_variant	MODIFIER	LOC101104012	101104012	XM_004017273.5	c.*4661delA	#	0
17	35174665	TG	T	downstream_gene_variant	MODIFIER	LOC101104012	101104012	XM_004017273.5	c.*4668delG	#	0
17	36964369	C	T	intron_variant	MODIFIER	FSTL5	101105281	XM_027956327.2	c.606+4727C>T	#	0
17	3818386	G	A	intergenic_region	MODIFIER	LOC121816906-LOC114108916	121816906-114108916	121816906-114108916	n.3818386G>A	#	0
17	41028149	A	ACCATGCAAGGAAACTCCCAAACCTGGAACTCCCCCAAAG	intron_variant	MODIFIER	GASK1B	114108736	XM_027956333.2	c.1125+10016_1125+10017insCCATGCAAGGAAACTCCCAAACCTGGAACTCCCCCAAAG	#	0
17	41028153	T	TCAGC	intron_variant	MODIFIER	GASK1B	114108736	XM_027956333.2	c.1125+10020_1125+10021insCAGC	#	0
17	41028155	A	AAGTATTT	intron_variant	MODIFIER	GASK1B	114108736	XM_027956333.2	c.1125+10022_1125+10023insAGTATTT	#	0
18	150562	G	T	intergenic_region	MODIFIER	CHR_START-MKRN3	CHR_START-101107474	CHR_START-101107474	n.150562G>T	#	0
18	19112660	CT	C	intergenic_region	MODIFIER	LOC105603087-LOC114109122	105603087-114109122	105603087-114109122	n.19112661delT	#	0
18	19112665	C	T	intergenic_region	MODIFIER	LOC105603087-LOC114109122	105603087-114109122	105603087-114109122	n.19112665C>T	#	0
18	19112681	A	G	intergenic_region	MODIFIER	LOC105603087-LOC114109122	105603087-114109122	105603087-114109122	n.19112681A>G	#	0
18	19112682	A	C	intergenic_region	MODIFIER	LOC105603087-LOC114109122	105603087-114109122	105603087-114109122	n.19112682A>C	#	0
18	19112690	T	G	intergenic_region	MODIFIER	LOC105603087-LOC114109122	105603087-114109122	105603087-114109122	n.19112690T>G	#	0
18	19112691	C	G	intergenic_region	MODIFIER	LOC105603087-LOC114109122	105603087-114109122	105603087-114109122	n.19112691C>G	#	0
18	3795336	C	T	intergenic_region	MODIFIER	GABRA5-LOC114109286	101115159-114109286	101115159-114109286	n.3795336C>T	#	0
18	38027685	T	A	intron_variant	MODIFIER	PRKD1	101102016	XM_027957223.2	c.403+28428A>T	#	0
18	42530344	TATATATAG	T	intergenic_region	MODIFIER	LOC114109268-LOC114109039	114109268-114109039	114109268-114109039	n.42530345_42530352delATATATAG	#	0
18	47248825	G	T	intergenic_region	MODIFIER	TRNAC-GCA-LOC101103187	114109320-101103187	114109320-101103187	n.47248825G>T	#	0
18	47248828	TA	T	intergenic_region	MODIFIER	TRNAC-GCA-LOC101103187	114109320-101103187	114109320-101103187	n.47248829delA	#	0
18	47248830	CTACG	C	intergenic_region	MODIFIER	TRNAC-GCA-LOC101103187	114109320-101103187	114109320-101103187	n.47248831_47248834delTACG	#	0
18	47248836	G	GA	intergenic_region	MODIFIER	TRNAC-GCA-LOC101103187	114109320-101103187	114109320-101103187	n.47248836_47248837insA	#	0
18	47248838	GAA	G	intergenic_region	MODIFIER	TRNAC-GCA-LOC101103187	114109320-101103187	114109320-101103187	n.47248839_47248840delAA	#	0
18	47248845	CACAGA	C	intergenic_region	MODIFIER	TRNAC-GCA-LOC101103187	114109320-101103187	114109320-101103187	n.47248846_47248850delACAGA	#	0
18	47248851	A	AGTTTTTT	intergenic_region	MODIFIER	TRNAC-GCA-LOC101103187	114109320-101103187	114109320-101103187	n.47248851_47248852insGTTTTTT	#	0
18	47248855	A	G	intergenic_region	MODIFIER	TRNAC-GCA-LOC101103187	114109320-101103187	114109320-101103187	n.47248855A>G	#	0
18	47248858	A	ATT	intergenic_region	MODIFIER	TRNAC-GCA-LOC101103187	114109320-101103187	114109320-101103187	n.47248858_47248859insTT	#	0
18	47248859	GACACACAAGAGACAGACAGGACA	G	intergenic_region	MODIFIER	TRNAC-GCA-LOC101103187	114109320-101103187	114109320-101103187	n.47248860_47248882delACACACAAGAGACAGACAGGACA	#	0
18	50691111	T	C	intergenic_region	MODIFIER	LOC101104183-LOC114109129	101104183-114109129	101104183-114109129	n.50691111T>C	#	0
18	50693150	G	T	intergenic_region	MODIFIER	LOC101104183-LOC114109129	101104183-114109129	101104183-114109129	n.50693150G>T	#	0
18	50693274	G	A	intergenic_region	MODIFIER	LOC101104183-LOC114109129	101104183-114109129	101104183-114109129	n.50693274G>A	#	0
18	50924551	T	G	intergenic_region	MODIFIER	LOC114109129-LOC101108083	114109129-101108083	114109129-101108083	n.50924551T>G	#	0
18	51748996	TC	T	intergenic_region	MODIFIER	LOC114109051-LOC114109053	114109051-114109053	114109051-114109053	n.51748997delC	#	0
18	51749001	C	A	intergenic_region	MODIFIER	LOC114109051-LOC114109053	114109051-114109053	114109051-114109053	n.51749001C>A	#	0
18	51749003	C	T	intergenic_region	MODIFIER	LOC114109051-LOC114109053	114109051-114109053	114109051-114109053	n.51749003C>T	#	0
18	51749007	TTCCTCAA	T	intergenic_region	MODIFIER	LOC114109051-LOC114109053	114109051-114109053	114109051-114109053	n.51749008_51749014delTCCTCAA	#	0
18	51995715	T	A	intergenic_region	MODIFIER	LOC114109053-LOC101104431	114109053-101104431	114109053-101104431	n.51995715T>A	#	0
18	52081320	T	A	intergenic_region	MODIFIER	FSCB-LOC101104690	101108863-101104690	101108863-101104690	n.52081320T>A	#	0
18	52118269	C	CT	intergenic_region	MODIFIER	FSCB-LOC101104690	101108863-101104690	101108863-101104690	n.52118269_52118270insT	#	0
18	52178710	A	G	intergenic_region	MODIFIER	FSCB-LOC101104690	101108863-101104690	101108863-101104690	n.52178710A>G	#	0
18	52195850	C	T	intergenic_region	MODIFIER	FSCB-LOC101104690	101108863-101104690	101108863-101104690	n.52195850C>T	#	0
18	52199948	A	G	intergenic_region	MODIFIER	FSCB-LOC101104690	101108863-101104690	101108863-101104690	n.52199948A>G	#	0.007559
18	52203997	T	C	intergenic_region	MODIFIER	FSCB-LOC101104690	101108863-101104690	101108863-101104690	n.52203997T>C	#	0.009636
18	52207322	T	C	intergenic_region	MODIFIER	FSCB-LOC101104690	101108863-101104690	101108863-101104690	n.52207322T>C	#	0.005353
18	52215619	G	A	intergenic_region	MODIFIER	FSCB-LOC101104690	101108863-101104690	101108863-101104690	n.52215619G>A	#	0
18	52227435	T	C	intergenic_region	MODIFIER	FSCB-LOC101104690	101108863-101104690	101108863-101104690	n.52227435T>C	#	0
18	52234128	A	G	intergenic_region	MODIFIER	FSCB-LOC101104690	101108863-101104690	101108863-101104690	n.52234128A>G	#	0.004283
18	52234196	A	G	intergenic_region	MODIFIER	FSCB-LOC101104690	101108863-101104690	101108863-101104690	n.52234196A>G	#	0.003755
18	52234214	A	C	intergenic_region	MODIFIER	FSCB-LOC101104690	101108863-101104690	101108863-101104690	n.52234214A>C	#	0.009646
18	52237437	C	A	intergenic_region	MODIFIER	FSCB-LOC101104690	101108863-101104690	101108863-101104690	n.52237437C>A	#	0
18	52266365	T	C	intergenic_region	MODIFIER	LOC101104690-LOC106991728	101104690-106991728	101104690-106991728	n.52266365T>C	#	0
18	52356378	G	A	intergenic_region	MODIFIER	LOC101104690-LOC106991728	101104690-106991728	101104690-106991728	n.52356378G>A	#	0
18	52410991	T	TG	intergenic_region	MODIFIER	LOC106991728-C18H14orf28	106991728-101104937	106991728-101104937	n.52410991_52410992insG	#	0
18	55294537	CA	C	intergenic_region	MODIFIER	LOC780772-GOLGA5	780772-101114646	780772-101114646	n.55294538delA	#	0
18	55294539	TCAG	T	intergenic_region	MODIFIER	LOC780772-GOLGA5	780772-101114646	780772-101114646	n.55294540_55294542delCAG	#	0
18	59967366	C	T	intergenic_region	MODIFIER	LOC121817127-LOC114109133	121817127-114109133	121817127-114109133	n.59967366C>T	#	0.001072
18	59991746	A	G	intergenic_region	MODIFIER	LOC121817127-LOC114109133	121817127-114109133	121817127-114109133	n.59991746A>G	#	0
18	60033676	C	T	intergenic_region	MODIFIER	LOC121817127-LOC114109133	121817127-114109133	121817127-114109133	n.60033676C>T	#	0
18	60035108	T	C	intergenic_region	MODIFIER	LOC121817127-LOC114109133	121817127-114109133	121817127-114109133	n.60035108T>C	#	0
18	60035235	C	T	intergenic_region	MODIFIER	LOC121817127-LOC114109133	121817127-114109133	121817127-114109133	n.60035235C>T	#	0
18	60036087	C	A	intergenic_region	MODIFIER	LOC121817127-LOC114109133	121817127-114109133	121817127-114109133	n.60036087C>A	#	0.003743
18	60045658	A	G	intergenic_region	MODIFIER	LOC121817127-LOC114109133	121817127-114109133	121817127-114109133	n.60045658A>G	#	0
18	60045688	C	T	intergenic_region	MODIFIER	LOC121817127-LOC114109133	121817127-114109133	121817127-114109133	n.60045688C>T	#	0
18	60046301	A	G	intergenic_region	MODIFIER	LOC121817127-LOC114109133	121817127-114109133	121817127-114109133	n.60046301A>G	#	0
18	60080381	C	T	intergenic_region	MODIFIER	LOC121817127-LOC114109133	121817127-114109133	121817127-114109133	n.60080381C>T	#	0
18	60236440	A	G	intergenic_region	MODIFIER	LOC121817127-LOC114109133	121817127-114109133	121817127-114109133	n.60236440A>G	#	0
18	67802660	T	G	5_prime_UTR_variant	MODIFIER	LOC114109364	114109364	XM_027957928.2	c.-56A>C	#	0
18	8348880	TTC	T	intergenic_region	MODIFIER	ARRDC4-LOC101112680	101112169-101112680	101112169-101112680	n.8348881_8348882delTC	#	0
18	9483935	T	G	intergenic_region	MODIFIER	LOC101112928-LOC101113177	101112928-101113177	101112928-101113177	n.9483935T>G	#	0.018
18	9536870	A	G	intergenic_region	MODIFIER	LOC101112928-LOC101113177	101112928-101113177	101112928-101113177	n.9536870A>G	#	0
19	12064368	C	A	intron_variant	MODIFIER	SCN5A	101111582	XM_027958022.2	c.392+3056G>T	#	0
19	12204771	T	G	intergenic_region	MODIFIER	SCN10A-SCN11A	101116770-101117022	101116770-101117022	n.12204771T>G	#	0
19	12231695	CAT	C	intergenic_region	MODIFIER	SCN10A-SCN11A	101116770-101117022	101116770-101117022	n.12231696_12231697delAT	#	0
19	12237793	A	G	intergenic_region	MODIFIER	SCN10A-SCN11A	101116770-101117022	101116770-101117022	n.12237793A>G	#	0
19	12781648	G	A	downstream_gene_variant	MODIFIER	LOC101113800	101113800	XR_006057146.1	n.*4257G>A	#	0.001606
19	12803208	A	AC	intergenic_region	MODIFIER	LOC101113800-LOC101118310	101113800-101118310	101113800-101118310	n.12803208_12803209insC	#	0
19	12803212	G	GA	intergenic_region	MODIFIER	LOC101113800-LOC101118310	101113800-101118310	101113800-101118310	n.12803212_12803213insA	#	0
19	12803214	T	TGTCCTCCGGG	intergenic_region	MODIFIER	LOC101113800-LOC101118310	101113800-101118310	101113800-101118310	n.12803214_12803215insGTCCTCCGGG	#	0
19	12863465	C	G	intergenic_region	MODIFIER	LOC101113800-LOC101118310	101113800-101118310	101113800-101118310	n.12863465C>G	#	0
19	12864456	G	C	intergenic_region	MODIFIER	LOC101113800-LOC101118310	101113800-101118310	101113800-101118310	n.12864456G>C	#	0
19	12872177	G	A	intergenic_region	MODIFIER	LOC101113800-LOC101118310	101113800-101118310	101113800-101118310	n.12872177G>A	#	0.053
19	12873474	G	C	intergenic_region	MODIFIER	LOC101113800-LOC101118310	101113800-101118310	101113800-101118310	n.12873474G>C	#	0.028
19	12877756	C	T	intergenic_region	MODIFIER	LOC101113800-LOC101118310	101113800-101118310	101113800-101118310	n.12877756C>T	#	0.029
19	12878852	C	T	intergenic_region	MODIFIER	LOC101113800-LOC101118310	101113800-101118310	101113800-101118310	n.12878852C>T	#	0.031
19	12878856	A	G	intergenic_region	MODIFIER	LOC101113800-LOC101118310	101113800-101118310	101113800-101118310	n.12878856A>G	#	0.03
19	12880435	TG	T	intergenic_region	MODIFIER	LOC101113800-LOC101118310	101113800-101118310	101113800-101118310	n.12880436delG	#	0
19	12881072	AT	A	intergenic_region	MODIFIER	LOC101113800-LOC101118310	101113800-101118310	101113800-101118310	n.12881073delT	#	0
19	12882226	G	A	intergenic_region	MODIFIER	LOC101113800-LOC101118310	101113800-101118310	101113800-101118310	n.12882226G>A	#	0.032
19	12882599	A	T	intergenic_region	MODIFIER	LOC101113800-LOC101118310	101113800-101118310	101113800-101118310	n.12882599A>T	#	0
19	12882850	A	T	intergenic_region	MODIFIER	LOC101113800-LOC101118310	101113800-101118310	101113800-101118310	n.12882850A>T	#	0
19	12882906	G	A	intergenic_region	MODIFIER	LOC101113800-LOC101118310	101113800-101118310	101113800-101118310	n.12882906G>A	#	0
19	12882957	T	C	intergenic_region	MODIFIER	LOC101113800-LOC101118310	101113800-101118310	101113800-101118310	n.12882957T>C	#	0
19	12883222	A	G	intergenic_region	MODIFIER	LOC101113800-LOC101118310	101113800-101118310	101113800-101118310	n.12883222A>G	#	0
19	12883227	T	G	intergenic_region	MODIFIER	LOC101113800-LOC101118310	101113800-101118310	101113800-101118310	n.12883227T>G	#	0
19	12883266	G	A	intergenic_region	MODIFIER	LOC101113800-LOC101118310	101113800-101118310	101113800-101118310	n.12883266G>A	#	0
19	12883301	A	G	intergenic_region	MODIFIER	LOC101113800-LOC101118310	101113800-101118310	101113800-101118310	n.12883301A>G	#	0
19	12883307	C	A	intergenic_region	MODIFIER	LOC101113800-LOC101118310	101113800-101118310	101113800-101118310	n.12883307C>A	#	0
19	12883371	A	G	intergenic_region	MODIFIER	LOC101113800-LOC101118310	101113800-101118310	101113800-101118310	n.12883371A>G	#	0
19	12883685	A	G	intergenic_region	MODIFIER	LOC101113800-LOC101118310	101113800-101118310	101113800-101118310	n.12883685A>G	#	0
19	12883840	G	C	intergenic_region	MODIFIER	LOC101113800-LOC101118310	101113800-101118310	101113800-101118310	n.12883840G>C	#	0
19	12883874	T	G	intergenic_region	MODIFIER	LOC101113800-LOC101118310	101113800-101118310	101113800-101118310	n.12883874T>G	#	0
19	12884425	G	A	intergenic_region	MODIFIER	LOC101113800-LOC101118310	101113800-101118310	101113800-101118310	n.12884425G>A	#	0.028
19	12884458	C	T	intergenic_region	MODIFIER	LOC101113800-LOC101118310	101113800-101118310	101113800-101118310	n.12884458C>T	#	0.03
19	12884490	C	T	intergenic_region	MODIFIER	LOC101113800-LOC101118310	101113800-101118310	101113800-101118310	n.12884490C>T	#	0.032
19	12884856	T	C	intergenic_region	MODIFIER	LOC101113800-LOC101118310	101113800-101118310	101113800-101118310	n.12884856T>C	#	0.028
19	12884947	G	A	intergenic_region	MODIFIER	LOC101113800-LOC101118310	101113800-101118310	101113800-101118310	n.12884947G>A	#	0.031
19	12886628	A	T	intergenic_region	MODIFIER	LOC101113800-LOC101118310	101113800-101118310	101113800-101118310	n.12886628A>T	#	0.029
19	12889237	G	A	intergenic_region	MODIFIER	LOC101113800-LOC101118310	101113800-101118310	101113800-101118310	n.12889237G>A	#	0
19	12891651	T	C	intergenic_region	MODIFIER	LOC101113800-LOC101118310	101113800-101118310	101113800-101118310	n.12891651T>C	#	0.03
19	12891766	T	C	intergenic_region	MODIFIER	LOC101113800-LOC101118310	101113800-101118310	101113800-101118310	n.12891766T>C	#	0.028
19	13020030	A	T	intron_variant	MODIFIER	LOC101118310	101118310	XM_027958035.2	c.111-24272A>T	#	0
19	13383914	T	A	intron_variant	MODIFIER	LOC105603383	105603383	XM_012099412.4	c.130-2281T>A	#	0
19	13720974	G	A	intergenic_region	MODIFIER	LOC114109446-LOC105603386	114109446-105603386	114109446-105603386	n.13720974G>A	#	0.013
19	13721241	A	G	intergenic_region	MODIFIER	LOC114109446-LOC105603386	114109446-105603386	114109446-105603386	n.13721241A>G	#	0.013
19	13722502	A	G	intergenic_region	MODIFIER	LOC114109446-LOC105603386	114109446-105603386	114109446-105603386	n.13722502A>G	#	0.013
19	13723718	C	T	intergenic_region	MODIFIER	LOC114109446-LOC105603386	114109446-105603386	114109446-105603386	n.13723718C>T	#	0.014
19	13724405	C	T	intergenic_region	MODIFIER	LOC114109446-LOC105603386	114109446-105603386	114109446-105603386	n.13724405C>T	#	0.014
19	13724409	C	T	intergenic_region	MODIFIER	LOC114109446-LOC105603386	114109446-105603386	114109446-105603386	n.13724409C>T	#	0.015
19	13727350	G	A	downstream_gene_variant	MODIFIER	LOC105603386	105603386	XR_003586007.2	n.*4914C>T	#	0.014
19	13728099	T	C	downstream_gene_variant	MODIFIER	LOC105603386	105603386	XR_003586007.2	n.*4165A>G	#	0.012
19	13728373	C	T	downstream_gene_variant	MODIFIER	LOC105603386	105603386	XR_003586007.2	n.*3891G>A	#	0.014
19	13728396	A	T	downstream_gene_variant	MODIFIER	LOC105603386	105603386	XR_003586007.2	n.*3868T>A	#	0.013
19	13728647	C	T	downstream_gene_variant	MODIFIER	LOC105603386	105603386	XR_003586007.2	n.*3617G>A	#	0.014
19	13729058	T	C	downstream_gene_variant	MODIFIER	LOC105603386	105603386	XR_003586007.2	n.*3206A>G	#	0.015
19	13731037	G	A	downstream_gene_variant	MODIFIER	LOC105603386	105603386	XR_003586007.2	n.*1227C>T	#	0.014
19	13731812	C	G	downstream_gene_variant	MODIFIER	LOC105603386	105603386	XR_003586007.2	n.*452G>C	#	0.013
19	13747469	G	A	intergenic_region	MODIFIER	LOC114109392-LOC114109463	114109392-114109463	114109392-114109463	n.13747469G>A	#	0.008021
19	13758142	T	C	intergenic_region	MODIFIER	LOC114109392-LOC114109463	114109392-114109463	114109392-114109463	n.13758142T>C	#	0.006959
19	13758484	G	T	intergenic_region	MODIFIER	LOC114109392-LOC114109463	114109392-114109463	114109392-114109463	n.13758484G>T	#	0.007584
19	13768355	T	C	downstream_gene_variant	MODIFIER	LOC114109463	114109463	XR_003586149.1	n.*921A>G	#	0
19	13792519	G	A	intergenic_region	MODIFIER	LOC121817211-CTNNB1	121817211-100294600	121817211-100294600	n.13792519G>A	#	0
19	13809438	G	C	intergenic_region	MODIFIER	LOC121817211-CTNNB1	121817211-100294600	121817211-100294600	n.13809438G>C	#	0
19	13839848	G	A	5_prime_UTR_variant	MODIFIER	CTNNB1	100294600	XM_042235716.1	c.-1419G>A	#	0
19	13884598	AAAAAG	A	intron_variant	MODIFIER	ULK4	101115658	XM_027958154.2	c.3673-8450_3673-8446delCTTTT	#	0.002174
19	13919389	C	T	intron_variant	MODIFIER	ULK4	101115658	XM_027958154.2	c.3673-43236G>A	#	0
19	13922502	C	T	intron_variant	MODIFIER	ULK4	101115658	XM_027958154.2	c.3673-46349G>A	#	0.002674
19	14001251	G	A	intron_variant	MODIFIER	ULK4	101115658	XM_027958154.2	c.3487-8277C>T	#	0.002137
19	14032886	C	T	intron_variant	MODIFIER	ULK4	101115658	XM_027958154.2	c.3388-1628G>A	#	0.016
19	14126401	G	A	intron_variant	MODIFIER	ULK4	101115658	XM_027958154.2	c.3115-18382C>T	#	0.028
19	14151680	A	G	intron_variant	MODIFIER	ULK4	101115658	XM_027958154.2	c.3114+2880T>C	#	0
19	14156053	G	A	intron_variant	MODIFIER	ULK4	101115658	XM_027958154.2	c.3066-1445C>T	#	0.004808
19	14156923	G	A	intron_variant	MODIFIER	ULK4	101115658	XM_027958154.2	c.3066-2315C>T	#	0.004808
19	14179249	C	T	intron_variant	MODIFIER	ULK4	101115658	XM_027958154.2	c.3065+8777G>A	#	0.03
19	14257267	G	C	intron_variant	MODIFIER	ULK4	101115658	XM_027958154.2	c.2187+646C>G	#	0.006982
19	14682765	G	A	intron_variant	MODIFIER	VIPR1	100500782	XM_027958056.2	c.1185+38G>A	#	0.027
19	14855331	T	C	intron_variant	MODIFIER	CCDC13	101117705	XM_015102272.3	c.24+359A>G	#	0
19	15112835	A	G	intergenic_region	MODIFIER	POMGNT2-LOC105603397	114112581-105603397	114112581-105603397	n.15112835A>G	#	0
19	15186984	C	T	intergenic_region	MODIFIER	LOC105603397-SNRK	105603397-101120870	105603397-101120870	n.15186984C>T	#	0
19	15260190	C	T	intron_variant	MODIFIER	SNRK	101120870	XM_027958069.2	c.797-14869C>T	#	0
19	15266445	T	C	intron_variant	MODIFIER	SNRK	101120870	XM_027958069.2	c.797-8614T>C	#	0
19	15303719	C	A	intron_variant	MODIFIER	ANO10	101118480	XM_015102278.3	c.1915-5273G>T	#	0
19	15337305	C	T	intron_variant	MODIFIER	ANO10	101118480	XM_015102278.3	c.1914+14789G>A	#	0
19	15457500	T	C	intron_variant	MODIFIER	ANO10	101118480	XM_015102278.3	c.1797+4176A>G	#	0
19	15505483	G	A	intron_variant	MODIFIER	ANO10	101118480	XM_015102278.3	c.-14-4500C>T	#	0
19	15579688	C	T	intron_variant	MODIFIER	ABHD5	100125355	NM_001104933.1	c.134-652C>T	#	0
19	15624596	A	G	intergenic_region	MODIFIER	ABHD5-LOC121817214	100125355-121817214	100125355-121817214	n.15624596A>G	#	0
19	15785150	T	C	intergenic_region	MODIFIER	ABHD5-LOC121817214	100125355-121817214	100125355-121817214	n.15785150T>C	#	0
19	15808701	C	T	intergenic_region	MODIFIER	ABHD5-LOC121817214	100125355-121817214	100125355-121817214	n.15808701C>T	#	0
19	15868347	G	A	intron_variant	MODIFIER	LOC121817214	121817214	XR_006057017.1	n.2108+29002G>A	#	0.002674
19	15905880	A	G	intron_variant	MODIFIER	LOC121817214	121817214	XR_006057017.1	n.2109-50394A>G	#	0.002139
19	15932932	T	TG	intron_variant	MODIFIER	LOC121817214	121817214	XR_006057017.1	n.2109-23342_2109-23341insG	#	0
19	16015372	G	T	intergenic_region	MODIFIER	LOC114109401-TOPAZ1	114109401-100528008	114109401-100528008	n.16015372G>T	#	0
19	16360985	A	G	5_prime_UTR_variant	MODIFIER	LOC101120528	101120528	XM_042236542.1	c.-1085A>G	#	0
19	16527129	TTTATTTTTTTATTATTA	T	intron_variant	MODIFIER	KIF15	101121554	XM_012099496.3	c.3827+2950_3827+2966delTTATTTTTTTATTATTA	#	0
19	16619068	G	A	intron_variant	MODIFIER	TATDN2	101121974	XM_004018269.4	c.426+3141C>T	#	0
19	16637433	G	C	intron_variant	MODIFIER	IRAK2	101122222	XM_004018270.5	c.1197+891C>G	#	0
19	16752542	CT	C	intron_variant	MODIFIER	FANCD2	101123503	XM_012099499.3	c.570+497delA	#	0
19	16779159	T	C	downstream_gene_variant	MODIFIER	EMC3	101101927	XM_004018276.5	c.*3823T>C	#	0
19	16954792	C	T	intron_variant	MODIFIER	CPNE9	101104863	XM_042236591.1	c.1414+970G>A	#	0
19	16990708	C	T	intron_variant	MODIFIER	MTMR14	101102342	XM_027958116.2	c.895-1502G>A	#	0
19	17284547	CCA	C	intergenic_region	MODIFIER	LOC105603417-SRGAP3	105603417-101106370	105603417-101106370	n.17284548_17284549delCA	#	0
19	17346553	G	A	intron_variant	MODIFIER	SRGAP3	101106370	XM_015102320.3	c.67+43305G>A	#	0
19	17379342	G	A	intron_variant	MODIFIER	SRGAP3	101106370	XM_015102320.3	c.68-43019G>A	#	0
19	19086179	G	A	intron_variant	MODIFIER	GRM7	443520	XM_042235921.1	c.737-38824C>T	#	0
19	19142322	A	G	intron_variant	MODIFIER	GRM7	443520	XM_042235921.1	c.736+86967T>C	#	0.001071
19	19181034	G	A	intron_variant	MODIFIER	GRM7	443520	XM_042235921.1	c.736+48255C>T	#	0
19	19188010	TG	T	intron_variant	MODIFIER	GRM7	443520	XM_042235921.1	c.736+41278delC	#	0
19	21042281	C	T	intergenic_region	MODIFIER	LOC101102845-TRNAS-GGA	101102845-114109509	101102845-114109509	n.21042281C>T	#	0.016
19	21702436	C	T	intron_variant	MODIFIER	ITPR1	101108864	XM_027958135.2	c.1151+171G>A	#	0.004274
19	21800129	G	T	intron_variant	MODIFIER	ITPR1	101108864	XM_027958135.2	c.163+27408C>A	#	0
19	21861702	G	A	intergenic_region	MODIFIER	ITPR1-SUMF1	101108864-101110003	101108864-101110003	n.21861702G>A	#	0
19	22132734	T	A	intron_variant	MODIFIER	LOC105603432	105603432	XR_003586092.2	n.216+70863T>A	#	0
19	22161420	T	C	intron_variant	MODIFIER	LOC105603432	105603432	XR_003586092.2	n.217-88978T>C	#	0
19	22161423	G	T	intron_variant	MODIFIER	LOC105603432	105603432	XR_003586092.2	n.217-88975G>T	#	0
19	22223285	C	G	intron_variant	MODIFIER	LOC105603432	105603432	XR_003586092.2	n.217-27113C>G	#	0
19	22501073	C	T	intergenic_region	MODIFIER	LRRN1-LOC101111055	101110796-101111055	101110796-101111055	n.22501073C>T	#	0
19	22528031	T	C	intergenic_region	MODIFIER	LRRN1-LOC101111055	101110796-101111055	101110796-101111055	n.22528031T>C	#	0
19	22564160	G	C	intergenic_region	MODIFIER	LRRN1-LOC101111055	101110796-101111055	101110796-101111055	n.22564160G>C	#	0
19	22578840	G	T	intergenic_region	MODIFIER	LRRN1-LOC101111055	101110796-101111055	101110796-101111055	n.22578840G>T	#	0
19	22729517	T	C	intron_variant	MODIFIER	CRBN	101111322	XM_042235931.1	c.-542+17658T>C	#	0
19	22942123	T	C	intron_variant	MODIFIER	CRBN	101111322	XM_042235931.1	c.-541-63898T>C	#	0.002139
19	23017530	G	A	intron_variant	MODIFIER	CRBN	101111322	XM_042235931.1	c.-390-3595G>A	#	0
19	23107064	A	G	intron_variant	MODIFIER	CRBN	101111322	XM_004018315.4	c.694-3086A>G	#	0
19	23155642	A	G	intergenic_region	MODIFIER	TRNT1-IL5RA	101111583-101111837	101111583-101111837	n.23155642A>G	#	0
19	23272625	A	C	intron_variant	MODIFIER	CNTN4	114108678	XM_042235936.1	c.1487-24913T>G	#	0.032
19	23420090	T	C	intron_variant	MODIFIER	CNTN4	114108678	XM_042235936.1	c.653-5519A>G	#	0
19	23475149	AGATT	A	intron_variant	MODIFIER	CNTN4	114108678	XM_042235936.1	c.454+18488_454+18491delAATC	#	0
19	23523595	C	T	intron_variant	MODIFIER	CNTN4	114108678	XM_042235936.1	c.359-29859G>A	#	0.009091
19	23599623	C	T	intron_variant	MODIFIER	CNTN4	114108678	XM_042235936.1	c.56-14641G>A	#	0.007479
19	23603793	C	CT	intron_variant	MODIFIER	CNTN4	114108678	XM_042235936.1	c.56-18812_56-18811insA	#	0.011
19	23661537	A	G	intron_variant	MODIFIER	CNTN4	114108678	XM_042235936.1	c.56-76555T>C	#	0
19	23740612	A	G	intron_variant	MODIFIER	CNTN4	114108678	XM_042235936.1	c.55+26175T>C	#	0.00641
19	24321709	C	T	intergenic_region	MODIFIER	CNTN4-LOC105603623	114108678-105603623	114108678-105603623	n.24321709C>T	#	0
19	24336692	A	C	intergenic_region	MODIFIER	CNTN4-LOC105603623	114108678-105603623	114108678-105603623	n.24336692A>C	#	0.031
19	24392594	A	G	intergenic_region	MODIFIER	CNTN4-LOC105603623	114108678-105603623	114108678-105603623	n.24392594A>G	#	0.016
19	24427567	C	T	intergenic_region	MODIFIER	CNTN4-LOC105603623	114108678-105603623	114108678-105603623	n.24427567C>T	#	0
19	24528014	T	G	intergenic_region	MODIFIER	CNTN4-LOC105603623	114108678-105603623	114108678-105603623	n.24528014T>G	#	0.003209
19	24630830	G	T	intergenic_region	MODIFIER	CNTN4-LOC105603623	114108678-105603623	114108678-105603623	n.24630830G>T	#	0
19	24650863	T	C	intergenic_region	MODIFIER	CNTN4-LOC105603623	114108678-105603623	114108678-105603623	n.24650863T>C	#	0.003209
19	24655293	C	T	intergenic_region	MODIFIER	CNTN4-LOC105603623	114108678-105603623	114108678-105603623	n.24655293C>T	#	0.001604
19	24667511	G	T	intergenic_region	MODIFIER	CNTN4-LOC105603623	114108678-105603623	114108678-105603623	n.24667511G>T	#	0.005889
19	24674052	C	G	intergenic_region	MODIFIER	CNTN4-LOC105603623	114108678-105603623	114108678-105603623	n.24674052C>G	#	0
19	24674454	AT	A	intergenic_region	MODIFIER	CNTN4-LOC105603623	114108678-105603623	114108678-105603623	n.24674455delT	#	0.005348
19	24676000	C	A	intergenic_region	MODIFIER	CNTN4-LOC105603623	114108678-105603623	114108678-105603623	n.24676000C>A	#	0.005882
19	24822167	T	C	intergenic_region	MODIFIER	CNTN4-LOC105603623	114108678-105603623	114108678-105603623	n.24822167T>C	#	0.003215
19	24880894	TATCCTAGTC	T	intergenic_region	MODIFIER	LOC114115470-CNTN6	114115470-101112602	114115470-101112602	n.24880895_24880903delATCCTAGTC	#	0
19	24922622	G	T	intergenic_region	MODIFIER	LOC114115470-CNTN6	114115470-101112602	114115470-101112602	n.24922622G>T	#	0
19	24931038	T	C	intergenic_region	MODIFIER	LOC114115470-CNTN6	114115470-101112602	114115470-101112602	n.24931038T>C	#	0.001606
19	25013094	A	G	intron_variant	MODIFIER	CNTN6	101112602	XM_027958143.2	c.2167-798T>C	#	0.001072
19	25034086	TGAA	T	intron_variant	MODIFIER	CNTN6	101112602	XM_027958143.2	c.1492+7926_1492+7928delTTC	#	0
19	25150811	C	T	intron_variant	MODIFIER	CNTN6	101112602	XM_027958143.2	c.358+19201G>A	#	0
19	25471930	C	T	intergenic_region	MODIFIER	CNTN6-TRNAW-CCA	101112602-121817314	101112602-121817314	n.25471930C>T	#	0
19	27965549	T	C	intergenic_region	MODIFIER	CNTN3-LOC105603436	101113628-105603436	101113628-105603436	n.27965549T>C	#	0
19	30735076	T	C	intron_variant	MODIFIER	FOXP1	101114648	XM_004018328.5	c.1714-1933T>C	#	0.014
19	30846935	T	TTA	intergenic_region	MODIFIER	FOXP1-LOC114109369	101114648-114109369	101114648-114109369	n.30846935_30846936insTA	#	0
19	30851771	C	T	intergenic_region	MODIFIER	FOXP1-LOC114109369	101114648-114109369	101114648-114109369	n.30851771C>T	#	0
19	30959612	G	A	intergenic_region	MODIFIER	FOXP1-LOC114109369	101114648-114109369	101114648-114109369	n.30959612G>A	#	0.001608
19	30987473	T	G	intergenic_region	MODIFIER	FOXP1-LOC114109369	101114648-114109369	101114648-114109369	n.30987473T>G	#	0
19	30987628	T	C	intergenic_region	MODIFIER	FOXP1-LOC114109369	101114648-114109369	101114648-114109369	n.30987628T>C	#	0
19	31056520	A	G	intergenic_region	MODIFIER	FOXP1-LOC114109369	101114648-114109369	101114648-114109369	n.31056520A>G	#	0
19	31061347	T	C	intergenic_region	MODIFIER	FOXP1-LOC114109369	101114648-114109369	101114648-114109369	n.31061347T>C	#	0.001609
19	31061558	T	C	intergenic_region	MODIFIER	FOXP1-LOC114109369	101114648-114109369	101114648-114109369	n.31061558T>C	#	0.001604
19	31067048	T	A	intergenic_region	MODIFIER	FOXP1-LOC114109369	101114648-114109369	101114648-114109369	n.31067048T>A	#	0.044
19	31067182	T	TA	intergenic_region	MODIFIER	FOXP1-LOC114109369	101114648-114109369	101114648-114109369	n.31067182_31067183insA	#	0
19	31073271	A	G	intergenic_region	MODIFIER	FOXP1-LOC114109369	101114648-114109369	101114648-114109369	n.31073271A>G	#	0
19	31074807	GGAGGGAATGACC	G	intergenic_region	MODIFIER	FOXP1-LOC114109369	101114648-114109369	101114648-114109369	n.31074808_31074819delGAGGGAATGACC	#	0
19	31076598	A	T	intergenic_region	MODIFIER	FOXP1-LOC114109369	101114648-114109369	101114648-114109369	n.31076598A>T	#	0.002137
19	31076682	A	G	intergenic_region	MODIFIER	FOXP1-LOC114109369	101114648-114109369	101114648-114109369	n.31076682A>G	#	0.002137
19	31078885	T	TA	intergenic_region	MODIFIER	FOXP1-LOC114109369	101114648-114109369	101114648-114109369	n.31078885_31078886insA	#	0
19	31082372	G	A	intergenic_region	MODIFIER	FOXP1-LOC114109369	101114648-114109369	101114648-114109369	n.31082372G>A	#	0.002137
19	31082691	G	A	intergenic_region	MODIFIER	FOXP1-LOC114109369	101114648-114109369	101114648-114109369	n.31082691G>A	#	0
19	31082847	T	A	intergenic_region	MODIFIER	FOXP1-LOC114109369	101114648-114109369	101114648-114109369	n.31082847T>A	#	0.003751
19	31085122	G	A	intergenic_region	MODIFIER	FOXP1-LOC114109369	101114648-114109369	101114648-114109369	n.31085122G>A	#	0.002139
19	31085550	G	T	intergenic_region	MODIFIER	FOXP1-LOC114109369	101114648-114109369	101114648-114109369	n.31085550G>T	#	0.002671
19	31086281	G	C	intergenic_region	MODIFIER	FOXP1-LOC114109369	101114648-114109369	101114648-114109369	n.31086281G>C	#	0.001604
19	31087854	C	T	intergenic_region	MODIFIER	FOXP1-LOC114109369	101114648-114109369	101114648-114109369	n.31087854C>T	#	0.001608
19	31087891	G	A	intergenic_region	MODIFIER	FOXP1-LOC114109369	101114648-114109369	101114648-114109369	n.31087891G>A	#	0.001608
19	31088030	A	G	intergenic_region	MODIFIER	FOXP1-LOC114109369	101114648-114109369	101114648-114109369	n.31088030A>G	#	0
19	31092185	G	A	intergenic_region	MODIFIER	FOXP1-LOC114109369	101114648-114109369	101114648-114109369	n.31092185G>A	#	0.001603
19	31092642	C	A	intergenic_region	MODIFIER	FOXP1-LOC114109369	101114648-114109369	101114648-114109369	n.31092642C>A	#	0.001068
19	31093913	G	C	intergenic_region	MODIFIER	FOXP1-LOC114109369	101114648-114109369	101114648-114109369	n.31093913G>C	#	0
19	31094503	GT	G	intergenic_region	MODIFIER	FOXP1-LOC114109369	101114648-114109369	101114648-114109369	n.31094504delT	#	0
19	31095728	G	A	intergenic_region	MODIFIER	FOXP1-LOC114109369	101114648-114109369	101114648-114109369	n.31095728G>A	#	0.003209
19	31095825	C	T	intergenic_region	MODIFIER	FOXP1-LOC114109369	101114648-114109369	101114648-114109369	n.31095825C>T	#	0.001606
19	31097265	A	G	intergenic_region	MODIFIER	FOXP1-LOC114109369	101114648-114109369	101114648-114109369	n.31097265A>G	#	0.001073
19	31098380	G	A	intergenic_region	MODIFIER	FOXP1-LOC114109369	101114648-114109369	101114648-114109369	n.31098380G>A	#	0.003212
19	31098938	G	A	intergenic_region	MODIFIER	FOXP1-LOC114109369	101114648-114109369	101114648-114109369	n.31098938G>A	#	0
19	31100561	C	T	intergenic_region	MODIFIER	FOXP1-LOC114109369	101114648-114109369	101114648-114109369	n.31100561C>T	#	0
19	31100803	T	C	intergenic_region	MODIFIER	FOXP1-LOC114109369	101114648-114109369	101114648-114109369	n.31100803T>C	#	0
19	31100908	T	A	intergenic_region	MODIFIER	FOXP1-LOC114109369	101114648-114109369	101114648-114109369	n.31100908T>A	#	0
19	31101129	C	T	intergenic_region	MODIFIER	FOXP1-LOC114109369	101114648-114109369	101114648-114109369	n.31101129C>T	#	0
19	31101281	C	T	intergenic_region	MODIFIER	FOXP1-LOC114109369	101114648-114109369	101114648-114109369	n.31101281C>T	#	0.004296
19	31104561	A	C	intergenic_region	MODIFIER	FOXP1-LOC114109369	101114648-114109369	101114648-114109369	n.31104561A>C	#	0
19	31104994	A	C	intergenic_region	MODIFIER	FOXP1-LOC114109369	101114648-114109369	101114648-114109369	n.31104994A>C	#	0
19	31105121	C	T	intergenic_region	MODIFIER	FOXP1-LOC114109369	101114648-114109369	101114648-114109369	n.31105121C>T	#	0
19	31107700	C	A	intergenic_region	MODIFIER	FOXP1-LOC114109369	101114648-114109369	101114648-114109369	n.31107700C>A	#	0
19	31168931	A	G	intergenic_region	MODIFIER	FOXP1-LOC114109369	101114648-114109369	101114648-114109369	n.31168931A>G	#	0
19	31245260	G	T	intergenic_region	MODIFIER	FOXP1-LOC114109369	101114648-114109369	101114648-114109369	n.31245260G>T	#	0.004808
19	31284856	C	G	intergenic_region	MODIFIER	FOXP1-LOC114109369	101114648-114109369	101114648-114109369	n.31284856C>G	#	0.013
19	31291716	T	G	intergenic_region	MODIFIER	FOXP1-LOC114109369	101114648-114109369	101114648-114109369	n.31291716T>G	#	0.014
19	31293864	A	G	intergenic_region	MODIFIER	FOXP1-LOC114109369	101114648-114109369	101114648-114109369	n.31293864A>G	#	0
19	31295254	T	C	intergenic_region	MODIFIER	FOXP1-LOC114109369	101114648-114109369	101114648-114109369	n.31295254T>C	#	0.013
19	31296281	A	G	intergenic_region	MODIFIER	FOXP1-LOC114109369	101114648-114109369	101114648-114109369	n.31296281A>G	#	0.013
19	31299070	A	C	intergenic_region	MODIFIER	FOXP1-LOC114109369	101114648-114109369	101114648-114109369	n.31299070A>C	#	0
19	31302595	T	C	intergenic_region	MODIFIER	FOXP1-LOC114109369	101114648-114109369	101114648-114109369	n.31302595T>C	#	0.013
19	31303449	G	A	intergenic_region	MODIFIER	FOXP1-LOC114109369	101114648-114109369	101114648-114109369	n.31303449G>A	#	0.015
19	31308414	TG	T	intergenic_region	MODIFIER	FOXP1-LOC114109369	101114648-114109369	101114648-114109369	n.31308415delG	#	0
19	31531099	A	G	intergenic_region	MODIFIER	FOXP1-LOC114109369	101114648-114109369	101114648-114109369	n.31531099A>G	#	0
19	31591012	C	CG	intergenic_region	MODIFIER	LOC114109369-LOC121817231	114109369-121817231	114109369-121817231	n.31591012_31591013insG	#	0
19	31609819	A	G	intergenic_region	MODIFIER	LOC114109369-LOC121817231	114109369-121817231	114109369-121817231	n.31609819A>G	#	0
19	31856142	T	A	intron_variant	MODIFIER	MITF	101115163	XM_004018330.5	c.104+54746A>T	#	0
19	31939095	G	T	intergenic_region	MODIFIER	MITF-FRMD4B	101115163-101105366	101115163-101105366	n.31939095G>T	#	0
19	31979921	C	T	intergenic_region	MODIFIER	MITF-FRMD4B	101115163-101105366	101115163-101105366	n.31979921C>T	#	0
19	32007587	C	T	intergenic_region	MODIFIER	MITF-FRMD4B	101115163-101105366	101115163-101105366	n.32007587C>T	#	0.007495
19	32258623	TTTTTTTTTGAGAAAAACATGTAAATTTTA	T	downstream_gene_variant	MODIFIER	LOC114109464	114109464	XR_003586150.1	n.*595_*623delTAAAATTTACATGTTTTTCTCAAAAAAAA	#	0
19	32284019	C	T	intron_variant	MODIFIER	FRMD4B	101105366	XM_027958177.2	c.162+14365C>T	#	0
19	32492983	G	A	intergenic_region	MODIFIER	LOC114109350-LMOD3	114109350-101116095	114109350-101116095	n.32492983G>A	#	0.006417
19	32658905	G	A	intron_variant	MODIFIER	EOGT	101117114	XM_027958182.2	c.1335-311G>A	#	0
19	32717063	C	T	intron_variant	MODIFIER	TAFA4	101105859	XM_042235977.1	c.-138+12956C>T	#	0.0005348
19	32730684	A	C	intron_variant	MODIFIER	TAFA4	101105859	XM_042235977.1	c.-137-18907A>C	#	0
19	32900312	C	CA	intergenic_region	MODIFIER	TAFA4-TAFA1	101105859-101117369	101105859-101117369	n.32900312_32900313insA	#	0
19	32900719	G	C	intergenic_region	MODIFIER	TAFA4-TAFA1	101105859-101117369	101105859-101117369	n.32900719G>C	#	0
19	32932642	G	A	intergenic_region	MODIFIER	TAFA4-TAFA1	101105859-101117369	101105859-101117369	n.32932642G>A	#	0
19	32990816	G	A	intergenic_region	MODIFIER	TAFA4-TAFA1	101105859-101117369	101105859-101117369	n.32990816G>A	#	0
19	33050911	C	T	intron_variant	MODIFIER	TAFA1	101117369	XM_004018339.5	c.384+1074G>A	#	0
19	33185669	T	A	intron_variant	MODIFIER	TAFA1	101117369	XM_004018339.5	c.119-19779A>T	#	0.005348
19	33333984	G	T	intron_variant	MODIFIER	TAFA1	101117369	XM_004018339.5	c.119-168094C>A	#	0
19	33572469	T	C	intergenic_region	MODIFIER	TAFA1-LOC121817233	101117369-121817233	101117369-121817233	n.33572469T>C	#	0
19	33718289	T	C	intergenic_region	MODIFIER	TAFA1-LOC121817233	101117369-121817233	101117369-121817233	n.33718289T>C	#	0.001604
19	33779850	T	G	intergenic_region	MODIFIER	TAFA1-LOC121817233	101117369-121817233	101117369-121817233	n.33779850T>G	#	0
19	33822972	A	G	intergenic_region	MODIFIER	TAFA1-LOC121817233	101117369-121817233	101117369-121817233	n.33822972A>G	#	0.005882
19	33928171	C	T	intergenic_region	MODIFIER	TAFA1-LOC121817233	101117369-121817233	101117369-121817233	n.33928171C>T	#	0
19	34098908	G	A	intron_variant	MODIFIER	SUCLG2	101117623	XM_004018340.4	c.807+405G>A	#	0
19	34150728	G	C	intron_variant	MODIFIER	SUCLG2	101117623	XM_004018340.4	c.1299+27825G>C	#	0
19	34153642	C	CA	intron_variant	MODIFIER	SUCLG2	101117623	XM_004018340.4	c.1299+30739_1299+30740insA	#	0.012
19	34153983	G	A	intron_variant	MODIFIER	SUCLG2	101117623	XM_004018340.4	c.1299+31080G>A	#	0.014
19	34156783	A	G	intron_variant	MODIFIER	SUCLG2	101117623	XM_004018340.4	c.1299+33880A>G	#	0.013
19	34157198	G	A	intron_variant	MODIFIER	SUCLG2	101117623	XM_004018340.4	c.1299+34295G>A	#	0.013
19	34158914	C	G	intron_variant	MODIFIER	SUCLG2	101117623	XM_004018340.4	c.1299+36011C>G	#	0.013
19	34159794	C	T	intron_variant	MODIFIER	SUCLG2	101117623	XM_004018340.4	c.1299+36891C>T	#	0.013
19	34161316	A	G	intron_variant	MODIFIER	SUCLG2	101117623	XM_004018340.4	c.1299+38413A>G	#	0.014
19	34162156	TAA	T	intron_variant	MODIFIER	SUCLG2	101117623	XM_004018340.4	c.1299+39254_1299+39255delAA	#	0
19	34163364	A	T	intron_variant	MODIFIER	SUCLG2	101117623	XM_004018340.4	c.1299+40461A>T	#	0.013
19	34164951	C	T	intron_variant	MODIFIER	SUCLG2	101117623	XM_004018340.4	c.1299+42048C>T	#	0
19	34168163	G	T	intron_variant	MODIFIER	SUCLG2	101117623	XM_004018340.4	c.1300-42950G>T	#	0.013
19	34169569	T	C	intron_variant	MODIFIER	SUCLG2	101117623	XM_004018340.4	c.1300-41544T>C	#	0
19	34303492	G	GT	intergenic_region	MODIFIER	SUCLG2-LOC114109370	101117623-114109370	101117623-114109370	n.34303492_34303493insT	#	0
19	34536461	T	C	intergenic_region	MODIFIER	LOC105603456-KBTBD8	105603456-101118139	105603456-101118139	n.34536461T>C	#	0
19	34671979	T	C	intergenic_region	MODIFIER	KBTBD8-LOC114109486	101118139-114109486	101118139-114109486	n.34671979T>C	#	0
19	34730742	T	C	intergenic_region	MODIFIER	LOC114109486-TRNAF-GAA	114109486-121817315	114109486-121817315	n.34730742T>C	#	0
19	34890020	G	A	intergenic_region	MODIFIER	LOC114109486-TRNAF-GAA	114109486-121817315	114109486-121817315	n.34890020G>A	#	0
19	34897965	C	T	intergenic_region	MODIFIER	LOC114109486-TRNAF-GAA	114109486-121817315	114109486-121817315	n.34897965C>T	#	0
19	34904577	C	T	intergenic_region	MODIFIER	LOC114109486-TRNAF-GAA	114109486-121817315	114109486-121817315	n.34904577C>T	#	0
19	34930691	G	T	intergenic_region	MODIFIER	LOC114109486-TRNAF-GAA	114109486-121817315	114109486-121817315	n.34930691G>T	#	0
19	34952482	T	A	intergenic_region	MODIFIER	LOC114109486-TRNAF-GAA	114109486-121817315	114109486-121817315	n.34952482T>A	#	0
19	35203482	T	TA	intron_variant	MODIFIER	SLC25A26	100147801	NM_001127292.1	c.568+1668_568+1669insT	#	0
19	35216491	C	T	intron_variant	MODIFIER	SLC25A26	100147801	NM_001127292.1	c.499-11271G>A	#	0
19	35287742	T	TA	intron_variant	MODIFIER	SLC25A26	100147801	NM_001127292.1	c.453+17805_453+17806insT	#	0
19	35324221	G	A	intron_variant	MODIFIER	SLC25A26	100147801	NM_001127292.1	c.300+2062C>T	#	0
19	35725910	T	G	intron_variant	MODIFIER	MAGI1	101118390	XM_015102112.3	c.314-159023T>G	#	0
19	35734695	C	T	intron_variant	MODIFIER	MAGI1	101118390	XM_015102112.3	c.314-150238C>T	#	0
19	35760125	C	T	intron_variant	MODIFIER	MAGI1	101118390	XM_015102112.3	c.314-124808C>T	#	0
19	35784103	C	T	intron_variant	MODIFIER	MAGI1	101118390	XM_015102112.3	c.314-100830C>T	#	0
19	35899943	A	G	intron_variant	MODIFIER	MAGI1	101118390	XM_015102112.3	c.430+14894A>G	#	0
19	35939878	TTTCCAAG	T	intron_variant	MODIFIER	MAGI1	101118390	XM_015102112.3	c.430+54830_430+54836delTTCCAAG	#	0
19	36215658	G	A	intergenic_region	MODIFIER	MAGI1-LOC101118821	101118390-101118821	101118390-101118821	n.36215658G>A	#	0.001068
19	36295419	C	T	intergenic_region	MODIFIER	LOC101118821-LOC121817298	101118821-121817298	101118821-121817298	n.36295419C>T	#	0
19	38226631	C	T	intergenic_region	MODIFIER	SYNPR-CADPS	101120023-101107141	101120023-101107141	n.38226631C>T	#	0
19	39579599	T	A	intron_variant	MODIFIER	PTPRG	101107640	XM_027958230.2	c.197-89315A>T	#	0
19	39585909	G	A	intron_variant	MODIFIER	PTPRG	101107640	XM_027958230.2	c.197-95625C>T	#	0.033
19	39609019	T	C	intron_variant	MODIFIER	PTPRG	101107640	XM_027958230.2	c.197-118735A>G	#	0.025
19	39640776	A	G	intron_variant	MODIFIER	PTPRG	101107640	XM_027958230.2	c.196+88263T>C	#	0.025
19	39702498	A	G	intron_variant	MODIFIER	PTPRG	101107640	XM_027958230.2	c.196+26541T>C	#	0.025
19	43027752	G	A	downstream_gene_variant	MODIFIER	PXK	101108429	XM_015102347.3	c.*5100C>T	#	0
19	43140734	C	T	intron_variant	MODIFIER	ABHD6	101122635	XM_004018359.4	c.838-287G>A	#	0
19	43177082	T	C	intron_variant	MODIFIER	ABHD6	101122635	XM_004018359.4	c.-99-3468A>G	#	0.001068
19	43181941	T	C	intron_variant	MODIFIER	ABHD6	101122635	XM_004018359.4	c.-100+6149A>G	#	0.0005353
19	43189060	T	C	intergenic_region	MODIFIER	ABHD6-DNASE1L3	101122635-101122895	101122635-101122895	n.43189060T>C	#	0
19	43196958	T	C	intergenic_region	MODIFIER	ABHD6-DNASE1L3	101122635-101122895	101122635-101122895	n.43196958T>C	#	0
19	43197519	T	G	intergenic_region	MODIFIER	ABHD6-DNASE1L3	101122635-101122895	101122635-101122895	n.43197519T>G	#	0.0005348
19	43208179	T	C	intergenic_region	MODIFIER	ABHD6-DNASE1L3	101122635-101122895	101122635-101122895	n.43208179T>C	#	0.0005353
19	43210050	G	C	intron_variant	MODIFIER	DNASE1L3	101122895	XM_004018360.5	c.141+709G>C	#	0
19	43210051	C	A	intron_variant	MODIFIER	DNASE1L3	101122895	XM_004018360.5	c.141+710C>A	#	0
19	43210053	CTG	C	intron_variant	MODIFIER	DNASE1L3	101122895	XM_004018360.5	c.141+713_141+714delTG	#	0
19	43211407	C	T	intron_variant	MODIFIER	DNASE1L3	101122895	XM_004018360.5	c.142-2047C>T	#	0.001071
19	43220383	G	A	intron_variant	MODIFIER	DNASE1L3	101122895	XM_004018360.5	c.546+140G>A	#	0
19	43224101	A	C	intron_variant	MODIFIER	DNASE1L3	101122895	XM_004018360.5	c.704+1105A>C	#	0.002674
19	43224463	C	T	intron_variant	MODIFIER	DNASE1L3	101122895	XM_004018360.5	c.704+1467C>T	#	0.003215
19	43224785	A	G	intron_variant	MODIFIER	DNASE1L3	101122895	XM_004018360.5	c.704+1789A>G	#	0.002137
19	43225734	G	A	intron_variant	MODIFIER	DNASE1L3	101122895	XM_004018360.5	c.704+2738G>A	#	0
19	43227162	C	T	intron_variant	MODIFIER	DNASE1L3	101122895	XM_004018360.5	c.705-1627C>T	#	0.002137
19	43237636	T	C	intergenic_region	MODIFIER	DNASE1L3-TRNAG-CCC	101122895-121817319	101122895-121817319	n.43237636T>C	#	0.002682
19	43238385	C	T	intergenic_region	MODIFIER	DNASE1L3-TRNAG-CCC	101122895-121817319	101122895-121817319	n.43238385C>T	#	0.002153
19	43242020	G	C	downstream_gene_variant	MODIFIER	FLNB	101123330	XM_004018362.5	c.*6331C>G	#	0.002148
19	43242565	G	A	downstream_gene_variant	MODIFIER	FLNB	101123330	XM_004018362.5	c.*5786C>T	#	0.003219
19	43242612	T	C	downstream_gene_variant	MODIFIER	FLNB	101123330	XM_004018362.5	c.*5739A>G	#	0
19	43243056	G	A	downstream_gene_variant	MODIFIER	FLNB	101123330	XM_004018362.5	c.*5295C>T	#	0.002139
19	43245529	C	G	downstream_gene_variant	MODIFIER	FLNB	101123330	XM_004018362.5	c.*2822G>C	#	0
19	43247215	C	T	3_prime_UTR_variant	MODIFIER	FLNB	101123330	XM_004018362.5	c.*1136G>A	#	0.002688
19	43250039	C	CG	intron_variant	MODIFIER	FLNB	101123330	XM_004018362.5	c.7385-454_7385-453insC	#	0
19	43251005	GGC	G	intron_variant	MODIFIER	FLNB	101123330	XM_004018362.5	c.7166-85_7166-84delGC	#	0
19	43254185	T	C	intron_variant	MODIFIER	FLNB	101123330	XM_004018362.5	c.7165+1058A>G	#	0.0027
19	43254295	C	A	intron_variant	MODIFIER	FLNB	101123330	XM_004018362.5	c.7165+948G>T	#	0
19	43254679	ACTAG	A	intron_variant	MODIFIER	FLNB	101123330	XM_004018362.5	c.7165+560_7165+563delCTAG	#	0.002146
19	43255688	C	T	intron_variant	MODIFIER	FLNB	101123330	XM_004018362.5	c.6989-269G>A	#	0.002682
19	43256178	A	G	intron_variant	MODIFIER	FLNB	101123330	XM_004018362.5	c.6989-759T>C	#	0.0027
19	43256282	T	G	intron_variant	MODIFIER	FLNB	101123330	XM_004018362.5	c.6989-863A>C	#	0.002146
19	43258964	A	C	downstream_gene_variant	MODIFIER	FLNB	101123330	XM_042236025.1	c.*5814T>G	#	0
19	43259500	T	C	downstream_gene_variant	MODIFIER	FLNB	101123330	XM_042236025.1	c.*5278A>G	#	0.002215
19	43259654	A	G	downstream_gene_variant	MODIFIER	FLNB	101123330	XM_042236025.1	c.*5124T>C	#	0.002144
19	43261557	C	T	downstream_gene_variant	MODIFIER	FLNB	101123330	XM_042236025.1	c.*3221G>A	#	0.002682
19	43262147	A	G	downstream_gene_variant	MODIFIER	FLNB	101123330	XM_042236025.1	c.*2631T>C	#	0.003209
19	43262480	A	T	downstream_gene_variant	MODIFIER	FLNB	101123330	XM_042236025.1	c.*2298T>A	#	0.002674
19	43263887	A	G	downstream_gene_variant	MODIFIER	FLNB	101123330	XM_042236025.1	c.*891T>C	#	0.0027
19	43264901	G	A	intron_variant	MODIFIER	FLNB	101123330	XM_004018362.5	c.6335-1027C>T	#	0.00268
19	43264988	G	A	intron_variant	MODIFIER	FLNB	101123330	XM_004018362.5	c.6335-1114C>T	#	0.00641
19	43265055	A	G	intron_variant	MODIFIER	FLNB	101123330	XM_004018362.5	c.6335-1181T>C	#	0.002671
19	43265517	T	G	intron_variant	MODIFIER	FLNB	101123330	XM_004018362.5	c.6334+1019A>C	#	0
19	43268964	T	G	intron_variant	MODIFIER	FLNB	101123330	XM_004018362.5	c.5695+258A>C	#	0.002144
19	43269098	C	T	intron_variant	MODIFIER	FLNB	101123330	XM_004018362.5	c.5695+124G>A	#	0.00268
19	43271711	C	A	intron_variant	MODIFIER	FLNB	101123330	XM_004018362.5	c.5392+1468G>T	#	0.003205
19	43272076	C	A	intron_variant	MODIFIER	FLNB	101123330	XM_004018362.5	c.5392+1103G>T	#	0
19	43272271	G	A	intron_variant	MODIFIER	FLNB	101123330	XM_004018362.5	c.5392+908C>T	#	0.002671
19	43272617	A	G	intron_variant	MODIFIER	FLNB	101123330	XM_004018362.5	c.5392+562T>C	#	0.002139
19	43272694	C	T	intron_variant	MODIFIER	FLNB	101123330	XM_004018362.5	c.5392+485G>A	#	0.002139
19	43272854	GAAAGTCCCTCGAGTCTC	G	intron_variant	MODIFIER	FLNB	101123330	XM_004018362.5	c.5392+308_5392+324delGAGACTCGAGGGACTTT	#	0
19	43275678	C	G	intron_variant	MODIFIER	FLNB	101123330	XM_004018362.5	c.5110-725G>C	#	0.002245
19	43276514	G	A	intron_variant	MODIFIER	FLNB	101123330	XM_004018362.5	c.5110-1561C>T	#	0
19	43276770	C	T	intron_variant	MODIFIER	FLNB	101123330	XM_004018362.5	c.5109+1451G>A	#	0.004834
19	43278110	A	T	intron_variant	MODIFIER	FLNB	101123330	XM_004018362.5	c.5109+111T>A	#	0.002148
19	43278488	G	A	intron_variant	MODIFIER	FLNB	101123330	XM_004018362.5	c.4862-20C>T	#	0
19	43411484	G	A	intron_variant	MODIFIER	LOC121817238	121817238	XR_006057049.1	n.3193+8225G>A	#	0
19	43424414	G	A	intron_variant	MODIFIER	LOC121817238	121817238	XR_006057049.1	n.3364-1600G>A	#	0
19	43745822	G	A	intergenic_region	MODIFIER	PDE12-DNAH12	101108694-101108960	101108694-101108960	n.43745822G>A	#	0
19	43797328	G	A	intron_variant	MODIFIER	DNAH12	101108960	XM_012099851.4	c.2350-3511G>A	#	0
19	44040259	G	GA	intron_variant	MODIFIER	IL17RD	101109490	XM_027958262.2	c.126+9117_126+9118insA	#	0
19	44059359	C	T	intron_variant	MODIFIER	IL17RD	101109490	XM_027958262.2	c.127-10946C>T	#	0
19	44326569	G	GA	intron_variant	MODIFIER	ARHGEF3	101103763	XM_012099858.4	c.250-49999_250-49998insA	#	0
19	44431880	G	A	intergenic_region	MODIFIER	ARHGEF3-TASOR	101103763-101104275	101103763-101104275	n.44431880G>A	#	0.004813
19	55088867	C	T	downstream_gene_variant	MODIFIER	LOC114109353	114109353	114109353	n.*4891G>A	#	0
19	55139225	AT	A	intron_variant	MODIFIER	LOC114109333	114109333	XR_006057163.1	n.210+627delA	#	0.019
19	55293877	C	T	intron_variant	MODIFIER	ATG7	101121977	XM_027957764.2	c.334-551C>T	#	0
19	7067643	G	A	intergenic_region	MODIFIER	DYNC1LI1-CNOT10	101112428-101105110	101112428-101105110	n.7067643G>A	#	0
19	8522334	G	A	intergenic_region	MODIFIER	TRNAG-UCC-LOC114109476	121817328-114109476	121817328-114109476	n.8522334G>A	#	0.001068
19	8816467	C	T	intergenic_region	MODIFIER	TRNAG-UCC-LOC114109476	121817328-114109476	121817328-114109476	n.8816467C>T	#	0.00107
19	9026680	A	C	intergenic_region	MODIFIER	TRNAG-UCC-LOC114109476	121817328-114109476	121817328-114109476	n.9026680A>C	#	0
19	9267349	C	A	intergenic_region	MODIFIER	TRNAG-UCC-LOC114109476	121817328-114109476	121817328-114109476	n.9267349C>A	#	0
19	9357946	CA	C	downstream_gene_variant	MODIFIER	LOC114109476	114109476	XR_003586160.1	n.*3999delT	#	0
19	9476819	G	A	intergenic_region	MODIFIER	LOC114109476-TRNAQ-CUG	114109476-121817329	114109476-121817329	n.9476819G>A	#	0
19	9477988	C	A	intergenic_region	MODIFIER	LOC114109476-TRNAQ-CUG	114109476-121817329	114109476-121817329	n.9477988C>A	#	0
19	9497282	C	T	downstream_gene_variant	MODIFIER	TRNAQ-CUG	121817329	121817329	n.*4343G>A	#	0
19	9586492	TCA	T	intron_variant	MODIFIER	LOC121817205	121817205	XR_006056990.1	n.190-1814_190-1813delTG	#	0
19	9609230	T	C	intergenic_region	MODIFIER	LOC121817205-ARPP21	121817205-101106887	121817205-101106887	n.9609230T>C	#	0
2	100308430	G	C	intergenic_region	MODIFIER	LOC101112287-LOC101107000	101112287-101107000	101112287-101107000	n.100308430G>C	#	0
2	100308432	CATCCGTA	C	intergenic_region	MODIFIER	LOC101112287-LOC101107000	101112287-101107000	101112287-101107000	n.100308433_100308439delATCCGTA	#	0
2	100308441	GTCTTCTTTGGA	G	intergenic_region	MODIFIER	LOC101112287-LOC101107000	101112287-101107000	101112287-101107000	n.100308442_100308452delTCTTCTTTGGA	#	0
2	100308458	G	A	intergenic_region	MODIFIER	LOC101112287-LOC101107000	101112287-101107000	101112287-101107000	n.100308458G>A	#	0
2	100308459	T	A	intergenic_region	MODIFIER	LOC101112287-LOC101107000	101112287-101107000	101112287-101107000	n.100308459T>A	#	0
2	100308461	TATTTAG	T	intergenic_region	MODIFIER	LOC101112287-LOC101107000	101112287-101107000	101112287-101107000	n.100308462_100308467delATTTAG	#	0
2	100308471	T	A	intergenic_region	MODIFIER	LOC101112287-LOC101107000	101112287-101107000	101112287-101107000	n.100308471T>A	#	0
2	100308472	T	C	intergenic_region	MODIFIER	LOC101112287-LOC101107000	101112287-101107000	101112287-101107000	n.100308472T>C	#	0
2	104568028	G	GGT	intergenic_region	MODIFIER	RP1L1-C2H8orf74	101110397-101117647	101110397-101117647	n.104568028_104568029insGT	#	0
2	116726349	A	G	intergenic_region	MODIFIER	LOC101117569-LOC114113454	101117569-114113454	101117569-114113454	n.116726349A>G	#	0
2	119375333	G	A	intergenic_region	MODIFIER	TRNAE-UUC-LOC114113390	114113494-114113390	114113494-114113390	n.119375333G>A	#	0
2	119689397	T	TA	intergenic_region	MODIFIER	ASNSD1-SLC40A1	114108627-101113825	114108627-101113825	n.119689397_119689398insA	#	0
2	119699007	G	A	intergenic_region	MODIFIER	ASNSD1-SLC40A1	114108627-101113825	114108627-101113825	n.119699007G>A	#	0
2	119893107	G	A	downstream_gene_variant	MODIFIER	LOC105608837	105608837	XR_001030437.3	n.*4489G>A	#	0
2	119896935	G	A	intron_variant	MODIFIER	LOC101119622	101119622	101119622	n.12-2122G>A	#	0
2	119994460	ATTATATTTATTATATAAC	A	intergenic_region	MODIFIER	WDR75-COL5A2	101114244-101114493	101114244-101114493	n.119994461_119994478delTTATATTTATTATATAAC	#	0
2	120153766	G	A	intergenic_region	MODIFIER	WDR75-COL5A2	101114244-101114493	101114244-101114493	n.120153766G>A	#	0
2	120396531	A	T	intron_variant	MODIFIER	COL3A1	100101231	XM_004004514.5	c.80-4078T>A	#	0
2	120498477	G	T	intergenic_region	MODIFIER	LOC101120147-LOC114113104	101120147-114113104	101120147-114113104	n.120498477G>T	#	0
2	120633762	C	A	intergenic_region	MODIFIER	LOC101120147-LOC114113104	101120147-114113104	101120147-114113104	n.120633762C>A	#	0.0005342
2	120733913	GGACT	G	intergenic_region	MODIFIER	LOC114113104-GULP1	114113104-101115004	114113104-101115004	n.120733914_120733917delGACT	#	0
2	120744810	A	G	intergenic_region	MODIFIER	LOC114113104-GULP1	114113104-101115004	114113104-101115004	n.120744810A>G	#	0.001604
2	120770704	A	T	intergenic_region	MODIFIER	LOC114113104-GULP1	114113104-101115004	114113104-101115004	n.120770704A>T	#	0
2	120786138	C	G	intergenic_region	MODIFIER	LOC114113104-GULP1	114113104-101115004	114113104-101115004	n.120786138C>G	#	0
2	120970224	C	T	intron_variant	MODIFIER	GULP1	101115004	XM_012131448.3	c.-42-32520G>A	#	0
2	121063572	A	ATATATATATATG	intron_variant	MODIFIER	GULP1	101115004	XM_012131448.3	c.-168-43454_-168-43453insCATATATATATA	#	0
2	121102693	C	A	intron_variant	MODIFIER	GULP1	101115004	XM_012131448.3	c.-169+48800G>T	#	0
2	121185765	C	T	intergenic_region	MODIFIER	GULP1-TFPI	101115004-101120391	101115004-101120391	n.121185765C>T	#	0
2	121206868	A	C	intergenic_region	MODIFIER	GULP1-TFPI	101115004-101120391	101115004-101120391	n.121206868A>C	#	0
2	121474614	G	T	intergenic_region	MODIFIER	GULP1-TFPI	101115004-101120391	101115004-101120391	n.121474614G>T	#	0
2	122038539	G	A	intron_variant	MODIFIER	CALCRL	101115511	XM_004004517.5	c.-198-19938G>A	#	0
2	122041365	CTCT	C	intron_variant	MODIFIER	CALCRL	101115511	XM_004004517.5	c.-198-17111_-198-17109delTCT	#	0
2	122046676	T	TA	intron_variant	MODIFIER	CALCRL	101115511	XM_004004517.5	c.-198-11801_-198-11800insA	#	0
2	122163680	T	C	intergenic_region	MODIFIER	CALCRL-ZSWIM2	101115511-101115760	101115511-101115760	n.122163680T>C	#	0
2	122439407	AAC	A	intergenic_region	MODIFIER	CALCRL-ZSWIM2	101115511-101115760	101115511-101115760	n.122439408_122439409delAC	#	0
2	122500286	G	A	intergenic_region	MODIFIER	CALCRL-ZSWIM2	101115511-101115760	101115511-101115760	n.122500286G>A	#	0.00641
2	122551345	G	A	intergenic_region	MODIFIER	CALCRL-ZSWIM2	101115511-101115760	101115511-101115760	n.122551345G>A	#	0.014
2	122567022	G	A	intron_variant	MODIFIER	ZSWIM2	101115760	XM_004004518.5	c.495-361G>A	#	0
2	122609395	GAATTCTTTAA	G	intron_variant	MODIFIER	FAM171B	101116019	XM_004004519.5	c.983-680_983-671delTTAAAGAATT	#	0
2	122746330	C	T	intron_variant	MODIFIER	ITGAV	443143	NM_001113771.1	c.408+716G>A	#	0
2	122751377	C	T	intron_variant	MODIFIER	ITGAV	443143	NM_001113771.1	c.317-4240G>A	#	0
2	122847056	C	T	intergenic_region	MODIFIER	ITGAV-ZC3H15	443143-101116282	443143-101116282	n.122847056C>T	#	0.003205
2	123023553	G	T	intergenic_region	MODIFIER	TRNAC-GCA-LOC114113605	121818888-114113605	121818888-114113605	n.123023553G>T	#	0
2	123373751	G	A	intergenic_region	MODIFIER	LOC114113058-LOC101120641	114113058-101120641	114113058-101120641	n.123373751G>A	#	0
2	123570240	C	T	intergenic_region	MODIFIER	LOC101122056-FSIP2	101122056-101121155	101122056-101121155	n.123570240C>T	#	0
2	123594622	T	C	intergenic_region	MODIFIER	LOC101122056-FSIP2	101122056-101121155	101122056-101121155	n.123594622T>C	#	0
2	123594638	A	C	intergenic_region	MODIFIER	LOC101122056-FSIP2	101122056-101121155	101122056-101121155	n.123594638A>C	#	0
2	123594651	A	G	intergenic_region	MODIFIER	LOC101122056-FSIP2	101122056-101121155	101122056-101121155	n.123594651A>G	#	0
2	123746376	T	G	intron_variant	MODIFIER	FSIP2	101121155	XM_027964787.1	c.225+1674A>C	#	0
2	123837222	T	C	intergenic_region	MODIFIER	FSIP2-LOC101121406	101121155-101121406	101121155-101121406	n.123837222T>C	#	0
2	123837916	A	T	intergenic_region	MODIFIER	FSIP2-LOC101121406	101121155-101121406	101121155-101121406	n.123837916A>T	#	0.00803
2	123879785	A	C	intergenic_region	MODIFIER	FSIP2-LOC101121406	101121155-101121406	101121155-101121406	n.123879785A>C	#	0.006431
2	123963506	A	G	intergenic_region	MODIFIER	FSIP2-LOC101121406	101121155-101121406	101121155-101121406	n.123963506A>G	#	0.003739
2	123975372	A	G	intergenic_region	MODIFIER	FSIP2-LOC101121406	101121155-101121406	101121155-101121406	n.123975372A>G	#	0.006431
2	123977192	T	TC	intergenic_region	MODIFIER	FSIP2-LOC101121406	101121155-101121406	101121155-101121406	n.123977192_123977193insC	#	0
2	123979109	C	G	intergenic_region	MODIFIER	FSIP2-LOC101121406	101121155-101121406	101121155-101121406	n.123979109C>G	#	0.003209
2	124033705	A	C	intergenic_region	MODIFIER	FSIP2-LOC101121406	101121155-101121406	101121155-101121406	n.124033705A>C	#	0.007479
2	124070151	A	G	intergenic_region	MODIFIER	FSIP2-LOC101121406	101121155-101121406	101121155-101121406	n.124070151A>G	#	0
2	124070745	A	G	intergenic_region	MODIFIER	FSIP2-LOC101121406	101121155-101121406	101121155-101121406	n.124070745A>G	#	0
2	124111457	C	G	intergenic_region	MODIFIER	FSIP2-LOC101121406	101121155-101121406	101121155-101121406	n.124111457C>G	#	0.005882
2	124133427	C	T	intergenic_region	MODIFIER	FSIP2-LOC101121406	101121155-101121406	101121155-101121406	n.124133427C>T	#	0.007479
2	124139393	GA	G	intergenic_region	MODIFIER	FSIP2-LOC101121406	101121155-101121406	101121155-101121406	n.124139394delA	#	0
2	124163455	A	G	intergenic_region	MODIFIER	FSIP2-LOC101121406	101121155-101121406	101121155-101121406	n.124163455A>G	#	0
2	124368478	T	G	intergenic_region	MODIFIER	FSIP2-LOC101121406	101121155-101121406	101121155-101121406	n.124368478T>G	#	0.006944
2	124373991	G	C	intergenic_region	MODIFIER	FSIP2-LOC101121406	101121155-101121406	101121155-101121406	n.124373991G>C	#	0
2	124435904	C	T	intergenic_region	MODIFIER	FSIP2-LOC101121406	101121155-101121406	101121155-101121406	n.124435904C>T	#	0
2	124499145	G	A	intergenic_region	MODIFIER	FSIP2-LOC101121406	101121155-101121406	101121155-101121406	n.124499145G>A	#	0
2	124592741	G	A	intergenic_region	MODIFIER	FSIP2-LOC101121406	101121155-101121406	101121155-101121406	n.124592741G>A	#	0
2	124647330	C	T	intergenic_region	MODIFIER	LOC101121406-ZNF804A	101121406-101116539	101121406-101116539	n.124647330C>T	#	0.001068
2	124696350	T	A	intron_variant	MODIFIER	ZNF804A	101116539	XM_027964752.2	c.256-8264A>T	#	0
2	124753585	C	T	intron_variant	MODIFIER	ZNF804A	101116539	XM_027964752.2	c.112-1271G>A	#	0
2	124986012	G	A	intron_variant	MODIFIER	ZNF804A	101116539	XM_027964752.2	c.111+47212C>T	#	0.001074
2	124996557	T	C	intron_variant	MODIFIER	ZNF804A	101116539	XM_027964752.2	c.111+36667A>G	#	0
2	125050867	C	G	intergenic_region	MODIFIER	ZNF804A-LOC101106038	101116539-101106038	101116539-101106038	n.125050867C>G	#	0.001603
2	125088632	A	G	intergenic_region	MODIFIER	ZNF804A-LOC101106038	101116539-101106038	101116539-101106038	n.125088632A>G	#	0
2	125102746	T	A	intergenic_region	MODIFIER	ZNF804A-LOC101106038	101116539-101106038	101116539-101106038	n.125102746T>A	#	0.001068
2	125110071	T	G	intergenic_region	MODIFIER	ZNF804A-LOC101106038	101116539-101106038	101116539-101106038	n.125110071T>G	#	0
2	125195351	A	T	intergenic_region	MODIFIER	ZNF804A-LOC101106038	101116539-101106038	101116539-101106038	n.125195351A>T	#	0.001068
2	125308729	C	T	intergenic_region	MODIFIER	ZNF804A-LOC101106038	101116539-101106038	101116539-101106038	n.125308729C>T	#	0
2	125380137	G	T	intergenic_region	MODIFIER	ZNF804A-LOC101106038	101116539-101106038	101116539-101106038	n.125380137G>T	#	0
2	125447361	A	C	intergenic_region	MODIFIER	ZNF804A-LOC101106038	101116539-101106038	101116539-101106038	n.125447361A>C	#	0
2	125626397	T	C	intergenic_region	MODIFIER	LOC101106038-LOC114115457	101106038-114115457	101106038-114115457	n.125626397T>C	#	0
2	125626849	A	T	intergenic_region	MODIFIER	LOC101106038-LOC114115457	101106038-114115457	101106038-114115457	n.125626849A>T	#	0
2	125630942	T	C	intergenic_region	MODIFIER	LOC101106038-LOC114115457	101106038-114115457	101106038-114115457	n.125630942T>C	#	0
2	125685817	A	G	intergenic_region	MODIFIER	LOC101106038-LOC114115457	101106038-114115457	101106038-114115457	n.125685817A>G	#	0
2	125687331	C	T	intergenic_region	MODIFIER	LOC101106038-LOC114115457	101106038-114115457	101106038-114115457	n.125687331C>T	#	0
2	125698608	A	C	intergenic_region	MODIFIER	LOC101106038-LOC114115457	101106038-114115457	101106038-114115457	n.125698608A>C	#	0
2	125966752	C	T	intergenic_region	MODIFIER	LOC101106038-LOC114115457	101106038-114115457	101106038-114115457	n.125966752C>T	#	0
2	140776626	G	A	intron_variant	MODIFIER	CERS6	101122252	XM_004004627.5	c.408-16773C>T	#	0
2	142232664	C	T	downstream_gene_variant	MODIFIER	LOC101108995	101108995	XM_012135044.4	c.*5153G>A	#	0
2	148263566	G	C	intergenic_region	MODIFIER	SLC4A10-TBR1	101107575-101110826	101107575-101110826	n.148263566G>C	#	0
2	156642537	G	A	intergenic_region	MODIFIER	RPRM-TRNAC-ACA	114113041-114113509	114113041-114113509	n.156642537G>A	#	0
2	156667011	C	G	intergenic_region	MODIFIER	RPRM-TRNAC-ACA	114113041-114113509	114113041-114113509	n.156667011C>G	#	0.002677
2	156788332	G	A	intergenic_region	MODIFIER	TRNAC-ACA-ARL6IP6	114113509-101116126	114113509-101116126	n.156788332G>A	#	0.001606
2	168757363	T	TCAA	intron_variant	MODIFIER	LRP1B	101102124	XM_042243924.1	c.308-65096_308-65095insCAA	#	0
2	168757364	T	TAGCTTATTGACA	intron_variant	MODIFIER	LRP1B	101102124	XM_042243924.1	c.308-65095_308-65094insAGCTTATTGACA	#	0.053
2	217651374	G	A	intergenic_region	MODIFIER	FN1-LOC121818749	100216462-121818749	100216462-121818749	n.217651374G>A	#	0
2	217658159	T	C	intergenic_region	MODIFIER	FN1-LOC121818749	100216462-121818749	100216462-121818749	n.217658159T>C	#	0
2	217775440	G	A	intron_variant	MODIFIER	LOC121818749	121818749	XR_006058838.1	n.442-3244C>T	#	0
2	217778435	A	G	intron_variant	MODIFIER	LOC121818749	121818749	XR_006058838.1	n.442-6239T>C	#	0
2	217916588	G	A	intergenic_region	MODIFIER	LOC121818553-LOC101106494	121818553-101106494	121818553-101106494	n.217916588G>A	#	0
2	217934514	G	A	intergenic_region	MODIFIER	LOC101106494-MREG	101106494-101108896	101106494-101108896	n.217934514G>A	#	0.002137
2	224364562	G	A	3_prime_UTR_variant	MODIFIER	PAX3	101119698	XM_015093551.3	c.*689C>T	#	0.01
2	224488934	C	T	intergenic_region	MODIFIER	PAX3-SGPP2	101119698-101116130	101119698-101116130	n.224488934C>T	#	0.012
2	224513438	A	G	intergenic_region	MODIFIER	PAX3-SGPP2	101119698-101116130	101119698-101116130	n.224513438A>G	#	0.011
2	224555369	C	T	intergenic_region	MODIFIER	PAX3-SGPP2	101119698-101116130	101119698-101116130	n.224555369C>T	#	0.012
2	224627947	G	T	intron_variant	MODIFIER	SGPP2	101116130	XM_015093553.3	c.220-18000G>T	#	0.012
2	224940611	G	T	3_prime_UTR_variant	MODIFIER	LOC114112897	114112897	XM_027963981.2	c.*106C>A	#	0
2	224940654	C	G	3_prime_UTR_variant	MODIFIER	LOC114112897	114112897	XM_027963981.2	c.*63G>C	#	0
2	225149434	T	TG	intergenic_region	MODIFIER	LOC121818758-KCNE4	121818758-101120989	121818758-101120989	n.225149434_225149435insG	#	0
2	225705311	T	C	intergenic_region	MODIFIER	LOC114112899-TRNAS-GGA	114112899-114113527	114112899-114113527	n.225705311T>C	#	0.003212
2	225711211	A	G	intergenic_region	MODIFIER	LOC114112899-TRNAS-GGA	114112899-114113527	114112899-114113527	n.225711211A>G	#	0.002139
2	225727830	C	T	intergenic_region	MODIFIER	LOC114112899-TRNAS-GGA	114112899-114113527	114112899-114113527	n.225727830C>T	#	0
2	225945592	T	C	intron_variant	MODIFIER	AP1S3	101117145	XM_027965241.2	c.538-1207A>G	#	0.002671
2	232956943	G	GT	intergenic_region	MODIFIER	PSMD1-ARMC9	101122259-101107335	101122259-101107335	n.232956943_232956944insT	#	0
2	235911841	G	A	intron_variant	MODIFIER	TINAGL1	101119187	XM_042245021.1	c.-26-10395C>T	#	0.016
2	33015938	C	T	intergenic_region	MODIFIER	GAS1-LOC121818606	101114683-121818606	101114683-121818606	n.33015938C>T	#	0
2	3514990	C	T	intergenic_region	MODIFIER	LOC114112781-BRINP1	114112781-101123181	114112781-101123181	n.3514990C>T	#	0
2	3607053	C	CA	intergenic_region	MODIFIER	LOC114112781-BRINP1	114112781-101123181	114112781-101123181	n.3607053_3607054insA	#	0
2	3607057	C	CAG	intergenic_region	MODIFIER	LOC114112781-BRINP1	114112781-101123181	114112781-101123181	n.3607057_3607058insAG	#	0
2	3607060	C	T	intergenic_region	MODIFIER	LOC114112781-BRINP1	114112781-101123181	114112781-101123181	n.3607060C>T	#	0
2	3607062	C	T	intergenic_region	MODIFIER	LOC114112781-BRINP1	114112781-101123181	114112781-101123181	n.3607062C>T	#	0
2	3607063	T	TG	intergenic_region	MODIFIER	LOC114112781-BRINP1	114112781-101123181	114112781-101123181	n.3607063_3607064insG	#	0
2	3607064	C	CAAGATAT	intergenic_region	MODIFIER	LOC114112781-BRINP1	114112781-101123181	114112781-101123181	n.3607064_3607065insAAGATAT	#	0
2	3607066	G	GAA	intergenic_region	MODIFIER	LOC114112781-BRINP1	114112781-101123181	114112781-101123181	n.3607066_3607067insAA	#	0
2	3607070	AATC	A	intergenic_region	MODIFIER	LOC114112781-BRINP1	114112781-101123181	114112781-101123181	n.3607071_3607073delATC	#	0
2	3607076	C	T	intergenic_region	MODIFIER	LOC114112781-BRINP1	114112781-101123181	114112781-101123181	n.3607076C>T	#	0
2	3607077	T	C	intergenic_region	MODIFIER	LOC114112781-BRINP1	114112781-101123181	114112781-101123181	n.3607077T>C	#	0
2	3607080	A	T	intergenic_region	MODIFIER	LOC114112781-BRINP1	114112781-101123181	114112781-101123181	n.3607080A>T	#	0
2	3607082	T	TGA	intergenic_region	MODIFIER	LOC114112781-BRINP1	114112781-101123181	114112781-101123181	n.3607082_3607083insGA	#	0
2	3607083	TTC	T	intergenic_region	MODIFIER	LOC114112781-BRINP1	114112781-101123181	114112781-101123181	n.3607084_3607085delTC	#	0
2	3607088	C	A	intergenic_region	MODIFIER	LOC114112781-BRINP1	114112781-101123181	114112781-101123181	n.3607088C>A	#	0
2	3607090	ATCTC	A	intergenic_region	MODIFIER	LOC114112781-BRINP1	114112781-101123181	114112781-101123181	n.3607091_3607094delTCTC	#	0
2	3607097	C	A	intergenic_region	MODIFIER	LOC114112781-BRINP1	114112781-101123181	114112781-101123181	n.3607097C>A	#	0
2	3607098	A	G	intergenic_region	MODIFIER	LOC114112781-BRINP1	114112781-101123181	114112781-101123181	n.3607098A>G	#	0
2	3607101	A	T	intergenic_region	MODIFIER	LOC114112781-BRINP1	114112781-101123181	114112781-101123181	n.3607101A>T	#	0
2	3607102	C	CTTGT	intergenic_region	MODIFIER	LOC114112781-BRINP1	114112781-101123181	114112781-101123181	n.3607102_3607103insTTGT	#	0
2	3647087	G	A	intergenic_region	MODIFIER	LOC114112781-BRINP1	114112781-101123181	114112781-101123181	n.3647087G>A	#	0.031
2	3866830	C	T	intergenic_region	MODIFIER	LOC114112781-BRINP1	114112781-101123181	114112781-101123181	n.3866830C>T	#	0.001068
2	3951687	C	G	intergenic_region	MODIFIER	LOC114112781-BRINP1	114112781-101123181	114112781-101123181	n.3951687C>G	#	0
2	3968567	G	A	intergenic_region	MODIFIER	LOC114112781-BRINP1	114112781-101123181	114112781-101123181	n.3968567G>A	#	0
2	4071711	C	T	intergenic_region	MODIFIER	LOC114112781-BRINP1	114112781-101123181	114112781-101123181	n.4071711C>T	#	0
2	4124003	C	T	intergenic_region	MODIFIER	LOC114112781-BRINP1	114112781-101123181	114112781-101123181	n.4124003C>T	#	0.014
2	4124844	T	A	intron_variant	MODIFIER	BRINP1	101123181	XM_027964072.2	c.-51+466T>A	#	0.031
2	4136342	A	G	intron_variant	MODIFIER	BRINP1	101123181	XM_027964072.2	c.-51+11964A>G	#	0
2	4138860	C	T	intron_variant	MODIFIER	BRINP1	101123181	XM_027964072.2	c.-51+14482C>T	#	0.036
2	4138909	C	A	intron_variant	MODIFIER	BRINP1	101123181	XM_027964072.2	c.-51+14531C>A	#	0
2	4148671	G	A	intron_variant	MODIFIER	BRINP1	101123181	XM_027964072.2	c.-51+24293G>A	#	0.037
2	4151744	T	C	intron_variant	MODIFIER	BRINP1	101123181	XM_027964072.2	c.-50-23958T>C	#	0
2	4156181	T	C	intron_variant	MODIFIER	BRINP1	101123181	XM_027964072.2	c.-50-19521T>C	#	0.013
2	4157675	C	A	intron_variant	MODIFIER	BRINP1	101123181	XM_027964072.2	c.-50-18027C>A	#	0.012
2	4158734	G	A	intron_variant	MODIFIER	BRINP1	101123181	XM_027964072.2	c.-50-16968G>A	#	0
2	4161029	A	ATATATATATATATATATATATATATATG	intron_variant	MODIFIER	BRINP1	101123181	XM_027964072.2	c.-50-14673_-50-14672insTATATATATATATATATATATATATATG	#	0.037
2	4161315	A	AT	intron_variant	MODIFIER	BRINP1	101123181	XM_027964072.2	c.-50-14387_-50-14386insT	#	0
2	4161316	A	ATATATATATAT	intron_variant	MODIFIER	BRINP1	101123181	XM_027964072.2	c.-50-14386_-50-14385insTATATATATAT	#	0.026
2	4161762	A	C	intron_variant	MODIFIER	BRINP1	101123181	XM_027964072.2	c.-50-13940A>C	#	0.013
2	4162031	G	A	intron_variant	MODIFIER	BRINP1	101123181	XM_027964072.2	c.-50-13671G>A	#	0.014
2	4162886	T	G	intron_variant	MODIFIER	BRINP1	101123181	XM_027964072.2	c.-50-12816T>G	#	0.012
2	4162936	G	A	intron_variant	MODIFIER	BRINP1	101123181	XM_027964072.2	c.-50-12766G>A	#	0.012
2	4162983	C	T	intron_variant	MODIFIER	BRINP1	101123181	XM_027964072.2	c.-50-12719C>T	#	0.012
2	4163009	C	T	intron_variant	MODIFIER	BRINP1	101123181	XM_027964072.2	c.-50-12693C>T	#	0.013
2	4163213	C	T	intron_variant	MODIFIER	BRINP1	101123181	XM_027964072.2	c.-50-12489C>T	#	0.012
2	4163281	C	T	intron_variant	MODIFIER	BRINP1	101123181	XM_027964072.2	c.-50-12421C>T	#	0.013
2	4164219	C	G	intron_variant	MODIFIER	BRINP1	101123181	XM_027964072.2	c.-50-11483C>G	#	0.012
2	4164672	G	A	intron_variant	MODIFIER	BRINP1	101123181	XM_027964072.2	c.-50-11030G>A	#	0.012
2	4164691	C	T	intron_variant	MODIFIER	BRINP1	101123181	XM_027964072.2	c.-50-11011C>T	#	0.012
2	4164850	C	T	intron_variant	MODIFIER	BRINP1	101123181	XM_027964072.2	c.-50-10852C>T	#	0.015
2	4164971	G	T	intron_variant	MODIFIER	BRINP1	101123181	XM_027964072.2	c.-50-10731G>T	#	0.012
2	4165069	G	A	intron_variant	MODIFIER	BRINP1	101123181	XM_027964072.2	c.-50-10633G>A	#	0.012
2	4165085	T	C	intron_variant	MODIFIER	BRINP1	101123181	XM_027964072.2	c.-50-10617T>C	#	0
2	4165086	G	A	intron_variant	MODIFIER	BRINP1	101123181	XM_027964072.2	c.-50-10616G>A	#	0
2	4165114	C	CTGG	intron_variant	MODIFIER	BRINP1	101123181	XM_027964072.2	c.-50-10588_-50-10587insTGG	#	0
2	4165117	G	T	intron_variant	MODIFIER	BRINP1	101123181	XM_027964072.2	c.-50-10585G>T	#	0.013
2	4165232	AT	A	intron_variant	MODIFIER	BRINP1	101123181	XM_027964072.2	c.-50-10469delT	#	0.012
2	4165255	A	G	intron_variant	MODIFIER	BRINP1	101123181	XM_027964072.2	c.-50-10447A>G	#	0.012
2	4165382	A	G	intron_variant	MODIFIER	BRINP1	101123181	XM_027964072.2	c.-50-10320A>G	#	0.014
2	4165419	C	G	intron_variant	MODIFIER	BRINP1	101123181	XM_027964072.2	c.-50-10283C>G	#	0.012
2	4165437	G	A	intron_variant	MODIFIER	BRINP1	101123181	XM_027964072.2	c.-50-10265G>A	#	0
2	4165439	T	C	intron_variant	MODIFIER	BRINP1	101123181	XM_027964072.2	c.-50-10263T>C	#	0.011
2	4165549	G	T	intron_variant	MODIFIER	BRINP1	101123181	XM_027964072.2	c.-50-10153G>T	#	0.014
2	4165717	G	A	intron_variant	MODIFIER	BRINP1	101123181	XM_027964072.2	c.-50-9985G>A	#	0.013
2	4166258	C	CCGTTTTTTT	intron_variant	MODIFIER	BRINP1	101123181	XM_027964072.2	c.-50-9444_-50-9443insCGTTTTTTT	#	0
[truncated: 827 more rows]
